# Supplementary material for: Identification of a novel immunogenic death-associated model for predicting the immune microenvironment in lung adenocarcinoma from single-cell and Bulk transcriptomes
Source: J Cancer. 2024 Aug 13;15(16):5165–82. doi: 10.7150/jca.98659 (PMC11375542; doi:10.7150/jca.98659)
Supplement: Supplementary file 1 — Supplementary figures and tables. [file jcav15p5165s1.zip]

Archive with 2 entries (2 files):
- supplement.xlsx
- supplement.docx
