# Supplementary material for: Identification of a novel immunogenic death-associated model for predicting the immune microenvironment in lung adenocarcinoma from single-cell and Bulk transcriptomes
Source: J Cancer. 2024 Aug 13;15(16):5165–82. doi: 10.7150/jca.98659 (PMC11375542; doi:10.7150/jca.98659)
Supplement: Supplementary file 1 — Supplementary figures and tables. [file jcav15p5165s1.zip › supplement.xlsx]

## Sheet: table1
ICD-related genes
FOXP3
IFNB1
CXCR3
IFNG
P2RX7
IL6
CASP8
CD8B
PIK3CA
PRF1
NT5E
EIF2AK3
CD8A
ENTPD1
IL17RA
TLR4
MYD88
ATG5
IL1R1
CASP1
IFNGR1
BAX
CD4
NLRP3
LY96
IL10
TNF
PDIA3
CALR
HMGB1
IL1B
HSP90AA1

## Sheet: table2
gene	p_val	avg_log2FC	pct.1	pct.2	p_val_adj
VAMP3	0	0.271664	0.423	0.109	0
ENO1	0	0.625674	0.779	0.507	0
KIF1B	0	0.254103	0.454	0.155	0
PGD	0	0.522422	0.468	0.12	0
C1QA	0	1.97023	0.527	0.191	0
C1QC	0	1.80304	0.464	0.121	0
C1QB	0	2.01681	0.528	0.192	0
FUCA1	0	0.633559	0.437	0.129	0
CLIC4	0	0.410435	0.461	0.128	0
WASF2	0	0.72134	0.697	0.212	0
FGR	0	0.295708	0.395	0.107	0
IFI6	0	0.489482	0.483	0.187	0
THEMIS2	0	0.334891	0.422	0.108	0
PTAFR	0	0.521601	0.377	0.055	0
LAPTM5	0	0.697623	0.696	0.517	0
SDC3	0	0.303419	0.232	0.041	0
CAP1	0	0.401698	0.757	0.473	0
PPT1	0	0.647332	0.588	0.224	0
YBX1	0	0.822463	0.867	0.689	0
ATP6V0B	0	0.698134	0.753	0.434	0
PRDX1	0	0.715281	0.835	0.606	0
AKR1A1	0	0.467059	0.563	0.205	0
PLPP3	0	0.345931	0.275	0.062	0
LEPROT	0	0.44316	0.596	0.231	0
GBP1	0	0.28434	0.453	0.195	0
SLC25A24	0	0.301288	0.468	0.131	0
SORT1	0	0.315459	0.363	0.093	0
C1orf162	0	0.582648	0.55	0.236	0
CD2	0	-1.08275	0.235	0.489	0
PDE4DIP	0	0.264865	0.515	0.218	0
FCGR1A	0	0.35422	0.32	0.057	0
CTSS	0	1.17633	0.745	0.413	0
S100A10	0	0.614405	0.927	0.821	0
S100A11	0	1.04011	0.926	0.794	0
S100A9	0	1.0066	0.613	0.273	0
S100A8	0	0.769642	0.456	0.133	0
S100A6	0	0.740294	0.981	0.949	0
RAB13	0	0.429446	0.516	0.172	0
RPS27	0	-0.913649	0.989	0.989	0
IL6R	0	0.288645	0.392	0.149	0
GBA	0	0.262982	0.371	0.089	0
LAMTOR2	0	0.289011	0.608	0.275	0
GLMP	0	0.257144	0.344	0.081	0
MNDA	0	0.56589	0.46	0.118	0
SLAMF8	0	0.294108	0.269	0.047	0
PEA15	0	0.325561	0.43	0.135	0
FCER1G	0	1.07275	0.631	0.292	0
FCGR2A	0	0.885537	0.585	0.218	0
FCGR3A	0	0.55452	0.521	0.209	0
FCGR2B	0	0.386081	0.253	0.067	0
MGST3	0	0.505454	0.741	0.463	0
CREG1	0	0.934805	0.561	0.191	0
RASAL2	0	0.308229	0.324	0.068	0
ABL2	0	1.01266	0.537	0.157	0
SOAT1	0	0.324817	0.51	0.203	0
GLUL	0	1.3427	0.784	0.479	0
NPL	0	0.674626	0.383	0.075	0
NCF2	0	0.791553	0.482	0.103	0
ARPC5	0	0.572677	0.787	0.504	0
RGL1	0	0.254085	0.26	0.079	0
PTPRC	0	-0.791811	0.761	0.775	0
PHLDA3	0	0.306857	0.243	0.073	0
EPHX1	0	0.433466	0.334	0.062	0
FAM89A	0	0.280864	0.246	0.052	0
SIPA1L2	0	0.264129	0.311	0.044	0
GPR137B	0	0.255113	0.367	0.09	0
OPN3	0	0.250824	0.299	0.048	0
CEP170	0	0.397275	0.519	0.168	0
SCCPDH	0	0.323117	0.411	0.109	0
ADAM17	0	0.331164	0.486	0.17	0
PDIA6	0	0.373944	0.689	0.384	0
FAM49A	0	0.271416	0.374	0.109	0
LAPTM4A	0	0.326715	0.738	0.407	0
RHOB	0	0.388456	0.614	0.325	0
RAB10	0	0.418432	0.621	0.265	0
SRSF7	0	-0.742447	0.812	0.779	0
SLC8A1	0	0.367594	0.366	0.077	0
ZFP36L2	0	-0.984035	0.832	0.839	0
EPAS1	0	0.55255	0.452	0.129	0
RHOQ	0	0.339054	0.512	0.173	0
RTN4	0	0.753641	0.766	0.439	0
RPS27A	0	-0.674995	0.984	0.977	0
CCDC88A	0	0.807216	0.561	0.166	0
PLEK	0	0.654556	0.548	0.218	0
ANXA4	0	0.358083	0.558	0.226	0
NAGK	0	0.285167	0.491	0.175	0
HK2	0	0.33799	0.346	0.085	0
CAPG	0	0.902653	0.62	0.284	0
VAMP8	0	0.579857	0.773	0.515	0
LIMS1	0	0.534275	0.673	0.343	0
IL1A	0	0.458659	0.251	0.057	0
IL1B	0	0.855734	0.506	0.187	0
IL1RN	0	0.913079	0.406	0.091	0
MARCO	0	1.70408	0.436	0.103	0
PLEKHB2	0	0.408006	0.625	0.281	0
CXCR4	0	-1.22286	0.576	0.713	0
HNMT	0	0.439843	0.52	0.168	0
KYNU	0	0.496034	0.443	0.097	0
FMNL2	0	0.358341	0.394	0.092	0
GCA	0	0.316682	0.459	0.136	0
SPATS2L	0	0.265153	0.448	0.163	0
ABI2	0	0.291751	0.291	0.074	0
NRP2	0	0.481596	0.402	0.105	0
IDH1	0	0.455504	0.44	0.142	0
FN1	0	1.60561	0.384	0.156	0
TMBIM1	0	0.30502	0.511	0.187	0
SLC11A1	0	0.811972	0.465	0.114	0
CYP27A1	0	0.841551	0.385	0.089	0
CCL20	0	1.04286	0.376	0.134	0
PTMA	0	-0.442975	0.988	0.986	0
ARL8B	0	0.315719	0.57	0.231	0
BRK1	0	0.681225	0.788	0.316	0
PPARG	0	0.431164	0.35	0.071	0
RPL32	0	-0.516329	0.977	0.97	0
SH3BP5	0	0.405046	0.497	0.17	0
CMTM6	0	0.29624	0.712	0.392	0
GLB1	0	0.306465	0.442	0.127	0
CRTAP	0	0.268163	0.476	0.166	0
MYD88	0	0.30145	0.454	0.146	0
RPL14	0	-0.49871	0.954	0.937	0
CDCP1	0	0.330202	0.321	0.052	0
CCR1	0	0.596457	0.392	0.076	0
CCRL2	0	0.355727	0.36	0.076	0
RHOA	0	0.512311	0.826	0.592	0
GNAI2	0	0.510852	0.79	0.551	0
STAB1	0	0.478749	0.251	0.046	0
TKT	0	0.611932	0.661	0.309	0
MITF	0	0.317889	0.355	0.068	0
FILIP1L	0	0.276007	0.244	0.057	0
RPL24	0	-0.432293	0.954	0.932	0
ALCAM	0	0.388097	0.515	0.188	0
ATP6V1A	0	0.344789	0.525	0.189	0
CD86	0	0.471908	0.429	0.094	0
CSTA	0	0.459722	0.385	0.078	0
ITGB5	0	0.266117	0.254	0.036	0
MGLL	0	0.495026	0.443	0.148	0
RPN1	0	0.75395	0.661	0.184	0
RAB7A	0	0.482533	0.665	0.314	0
PCOLCE2	0	0.353618	0.184	0.017	0
PLSCR1	0	0.389935	0.566	0.203	0
RNF13	0	0.56027	0.618	0.243	0
SUCNR1	0	0.258507	0.219	0.027	0
SSR3	0	0.304264	0.649	0.33	0
MFSD1	0	0.656127	0.544	0.165	0
FNDC3B	0	0.486221	0.584	0.217	0
NCEH1	0	0.591677	0.452	0.105	0
GNB4	0	0.403165	0.4	0.082	0
B3GNT5	0	0.463056	0.415	0.101	0
AP2M1	0	0.381081	0.638	0.297	0
CCDC50	0	0.253826	0.387	0.111	0
ATP13A3	0	0.424297	0.558	0.228	0
TFRC	0	0.493388	0.585	0.312	0
RPL35A	0	-0.52464	0.962	0.948	0
LRPAP1	0	0.473496	0.651	0.344	0
LAP3	0	0.524159	0.619	0.261	0
RBM47	0	0.464331	0.608	0.239	0
CXCL8	0	1.31797	0.644	0.28	0
CXCL1	0	0.540269	0.207	0.049	0
CXCL5	0	0.670225	0.184	0.036	0
CXCL3	0	1.38324	0.536	0.178	0
CXCL2	0	1.17279	0.588	0.241	0
SCARB2	0	0.48194	0.556	0.191	0
BMP2K	0	0.3959	0.438	0.117	0
PDLIM5	0	0.252483	0.452	0.153	0
EIF4E	0	0.318418	0.557	0.261	0
PAPSS1	0	0.272176	0.455	0.15	0
RPL34	0	-0.627947	0.979	0.972	0
ANXA5	0	0.948662	0.792	0.477	0
SLC7A11	0	0.379844	0.153	0.011	0
RPS3A	0	-0.443306	0.981	0.973	0
FAM198B	0	0.274419	0.236	0.052	0
FNIP2	0	0.573884	0.505	0.187	0
2024-03-01	0	0.36227	0.365	0.087	0
ACSL1	0	0.512901	0.478	0.14	0
MIR3945HG	0	0.573738	0.239	0.044	0
BASP1	0	0.566947	0.379	0.131	0
DAB2	0	1.04722	0.54	0.148	0
RPL37	0	-0.52086	0.974	0.963	0
GZMA	0	-1.10443	0.184	0.432	0
FCHO2	0	0.286689	0.391	0.103	0
HEXB	0	0.746313	0.573	0.188	0
LHFPL2	0	0.712391	0.386	0.054	0
ZFYVE16	0	0.391401	0.537	0.207	0
VCAN	0	0.751312	0.36	0.096	0
LUCAT1	0	0.330796	0.259	0.064	0
GLRX	0	0.526427	0.607	0.306	0
HSD17B4	0	0.316436	0.47	0.164	0
SNX2	0	0.56812	0.568	0.206	0
VDAC1	0	0.364401	0.655	0.326	0
H2AFY	0	0.647696	0.71	0.349	0
TGFBI	0	1.11965	0.528	0.13	0
CTNNA1	0	0.405004	0.585	0.221	0
CYSTM1	0	0.273215	0.558	0.253	0
HBEGF	0	0.561524	0.504	0.174	0
CD14	0	1.15366	0.507	0.127	0
CSF1R	0	0.500979	0.4	0.079	0
CD74	0	1.15408	0.904	0.757	0
RPS14	0	-0.470726	0.977	0.97	0
GM2A	0	0.603721	0.423	0.087	0
SPARC	0	0.639099	0.193	0.034	0
ATOX1	0	0.605885	0.612	0.243	0
HAVCR2	0	0.318242	0.456	0.15	0
TMED9	0	0.260341	0.621	0.31	0
CANX	0	0.479059	0.756	0.437	0
RNF130	0	0.78242	0.573	0.18	0
MGAT1	0	0.625288	0.638	0.272	0
SERPINB1	0	0.384272	0.699	0.379	0
SERPINB6	0	0.385738	0.593	0.236	0
NQO2	0	0.263838	0.426	0.139	0
F13A1	0	0.764283	0.224	0.053	0
LY86	0	0.384499	0.379	0.08	0
PHACTR1	0	0.585266	0.486	0.146	0
CD83	0	0.572545	0.611	0.308	0
TUBB	0	0.680142	0.656	0.311	0
IER3	0	0.83584	0.707	0.41	0
LST1	0	0.641254	0.518	0.17	0
AIF1	0	1.18374	0.577	0.193	0
DDAH2	0	0.343566	0.53	0.19	0
C2	0	0.610019	0.338	0.062	0
HLA-DRA	0	1.24939	0.874	0.686	0
HLA-DRB1	0	1.11992	0.866	0.682	0
HLA-DQA1	0	1.34683	0.632	0.324	0
HLA-DQB1	0	1.1179	0.749	0.461	0
HLA-DMB	0	0.683915	0.545	0.192	0
HLA-DMA	0	0.759082	0.687	0.367	0
HLA-DOA	0	0.29992	0.308	0.075	0
HLA-DPA1	0	1.1924	0.834	0.621	0
HLA-DPB1	0	1.03219	0.818	0.622	0
RPS18	0	-0.530449	0.985	0.982	0
TREM2	0	0.541657	0.304	0.045	0
TREM1	0	0.652206	0.387	0.081	0
VEGFA	0	0.428676	0.487	0.22	0
PLA2G7	0	0.684013	0.25	0.045	0
DST	0	0.685648	0.386	0.073	0
OGFRL1	0	0.328766	0.447	0.129	0
CD109	0	0.256425	0.246	0.041	0
RRAGD	0	0.299649	0.323	0.048	0
SNX3	0	0.505708	0.705	0.368	0
SLC16A10	0	0.569481	0.275	0.059	0
MARCKS	0	0.966352	0.514	0.154	0
DSE	0	0.489495	0.506	0.156	0
MAN1A1	0	0.251033	0.461	0.162	0
ARHGAP18	0	0.648594	0.599	0.227	0
RPS12	0	-0.531823	0.983	0.977	0
SGK1	0	0.841272	0.591	0.235	0
IFNGR1	0	0.316805	0.596	0.249	0
FUCA2	0	0.27521	0.405	0.093	0
STX11	0	0.261023	0.449	0.167	0
RAB32	0	0.4215	0.436	0.086	0
SOD2	0	0.956152	0.719	0.386	0
QKI	0	0.456653	0.635	0.26	0
RNASET2	0	0.307103	0.629	0.325	0
FAM20C	0	0.279672	0.257	0.044	0
TTYH3	0	0.475661	0.385	0.092	0
ACTB	0	0.557509	0.992	0.984	0
RAC1	0	1.24179	0.881	0.398	0
IL6	0	0.485726	0.249	0.056	0
GPNMB	0	1.69629	0.482	0.118	0
SNX10	0	0.789697	0.498	0.159	0
SKAP2	0	0.408964	0.577	0.213	0
CPVL	0	0.706792	0.473	0.108	0
RALA	0	0.308414	0.49	0.204	0
INHBA	0	1.15521	0.28	0.067	0
BLVRA	0	0.366071	0.478	0.153	0
TNS3	0	0.328618	0.41	0.111	0
UPP1	0	0.443351	0.617	0.29	0
GUSB	0	0.256118	0.503	0.183	0
POR	0	0.353032	0.488	0.185	0
YWHAG	0	0.286109	0.58	0.246	0
FGL2	0	0.374922	0.36	0.14	0
CD36	0	0.716544	0.309	0.069	0
SEMA3C	0	0.265555	0.281	0.064	0
PDK4	0	0.387219	0.322	0.096	0
BRI3	0	1.07752	0.765	0.406	0
ARPC1B	0	0.456255	0.742	0.463	0
PILRA	0	0.486445	0.419	0.09	0
GNB2	0	0.341175	0.678	0.353	0
NAMPT	0	0.583002	0.772	0.496	0
DOCK4	0	0.309146	0.325	0.071	0
TFEC	0	0.355431	0.374	0.068	0
CAPZA2	0	0.371496	0.667	0.319	0
CALU	0	0.372467	0.524	0.2	0
ATP6V1F	0	0.781056	0.702	0.368	0
AKR1B1	0	0.300736	0.402	0.121	0
TBXAS1	0	0.313451	0.413	0.107	0
TRBC1	0	-1.03319	0.155	0.38	0
TRBC2	0	-0.951467	0.189	0.401	0
PDIA4	0	0.279644	0.523	0.213	0
TMEM176B	0	0.734426	0.384	0.1	0
TMEM176A	0	0.534568	0.333	0.076	0
CSF2RA	0	0.274829	0.298	0.055	0
IL3RA	0	0.332825	0.256	0.039	0
AP1S2	0	0.370723	0.534	0.212	0
SMS	0	0.343425	0.556	0.222	0
SAT1	0	0.55315	0.908	0.757	0
GK	0	0.539958	0.489	0.157	0
CYBB	0	1.02324	0.523	0.15	0
ATP6AP2	0	0.468925	0.699	0.36	0
TIMP1	0	1.00208	0.733	0.42	0
VSIG4	0	1.1979	0.421	0.084	0
SH3BGRL	0	0.389347	0.708	0.411	0
TCEAL9	0	0.270513	0.37	0.126	0
TSC22D3	0	-0.962958	0.768	0.769	0
IL13RA1	0	0.391327	0.502	0.147	0
RPL39	0	-0.600815	0.974	0.972	0
LAMP2	0	0.561765	0.624	0.255	0
BCAP31	0	0.429856	0.633	0.308	0
RPL10	0	-0.479033	0.99	0.987	0
ATP6AP1	0	0.486807	0.582	0.214	0
MPP1	0	0.630491	0.434	0.08	0
CTSB	0	2.27896	0.771	0.426	0
MSR1	0	1.04533	0.442	0.093	0
ASAH1	0	0.733817	0.719	0.368	0
LPL	0	0.396435	0.163	0.026	0
ATP6V1B2	0	0.562123	0.536	0.17	0
BNIP3L	0	0.297021	0.609	0.279	0
DPYSL2	0	0.400038	0.559	0.205	0
EIF4EBP1	0	0.315943	0.437	0.116	0
ADAM9	0	0.45401	0.521	0.183	0
LYN	0	0.443542	0.572	0.211	0
SDCBP	0	0.471224	0.823	0.613	0
ASPH	0	0.380037	0.485	0.182	0
SGK3	0	0.252324	0.4	0.109	0
LY96	0	0.509945	0.46	0.114	0
FABP5	0	0.886247	0.622	0.357	0
FABP4	0	1.66363	0.261	0.075	0
RPL30	0	-0.602199	0.98	0.975	0
TRIB1	0	0.289284	0.44	0.16	0
GRINA	0	0.727	0.593	0.203	0
PLIN2	0	0.784034	0.663	0.412	0
MOB3B	0	0.270496	0.339	0.084	0
GLIPR2	0	0.447911	0.519	0.23	0
CLTA	0	0.558396	0.697	0.352	0
ALDH1A1	0	0.508125	0.412	0.151	0
GNAQ	0	0.36747	0.608	0.244	0
CTSL	0	1.91427	0.629	0.227	0
SYK	0	0.367568	0.42	0.092	0
NINJ1	0	0.451184	0.493	0.208	0
FBP1	0	1.32485	0.542	0.196	0
NANS	0	0.250305	0.531	0.209	0
ABCA1	0	0.736921	0.402	0.1	0
KLF4	0	0.644957	0.628	0.251	0
TXN	0	0.882748	0.791	0.532	0
SLC31A2	0	0.393811	0.407	0.078	0
FKBP15	0	0.302653	0.42	0.111	0
SLC31A1	0	0.364184	0.408	0.09	0
TLR4	0	0.326526	0.356	0.065	0
GSN	0	0.943044	0.628	0.24	0
ENG	0	0.64648	0.45	0.092	0
RXRA	0	0.255021	0.43	0.13	0
AGPAT2	0	0.308819	0.467	0.157	0
DPP7	0	0.258434	0.641	0.333	0
IFITM3	0	0.703376	0.546	0.241	0
RNH1	0	0.581878	0.668	0.308	0
TALDO1	0	0.630286	0.666	0.317	0
RPLP2	0	-0.478879	0.974	0.962	0
CD151	0	0.410677	0.513	0.222	0
TSPAN4	0	0.49704	0.462	0.145	0
CTSD	0	2.07547	0.827	0.564	0
CD81	0	0.636022	0.818	0.602	0
TPP1	0	0.59623	0.622	0.264	0
DENND5A	0	0.298469	0.384	0.096	0
ADM	0	0.441773	0.323	0.068	0
CD59	0	0.544724	0.584	0.241	0
CAT	0	0.302736	0.549	0.227	0
ACP2	0	0.334935	0.346	0.061	0
NR1H3	0	0.263618	0.253	0.043	0
SPI1	0	0.889962	0.509	0.124	0
SERPING1	0	0.743277	0.371	0.079	0
CTNND1	0	0.253193	0.428	0.16	0
MPEG1	0	0.407505	0.371	0.088	0
MS4A6A	0	1.00024	0.497	0.128	0
MS4A4A	0	0.910848	0.436	0.083	0
MS4A7	0	1.16287	0.518	0.136	0
SLC15A3	0	0.581472	0.442	0.085	0
FTH1	0	1.37713	0.989	0.976	0
SLC3A2	0	0.730787	0.735	0.271	0
RTN3	0	0.332562	0.584	0.241	0
FERMT3	0	0.260188	0.506	0.21	0
FAU	0	-0.413735	0.969	0.956	0
MALAT1	0	-0.598372	0.999	1	0
UNC93B1	0	0.347153	0.46	0.14	0
TCIRG1	0	0.272465	0.524	0.202	0
LAMTOR1	0	0.44332	0.626	0.28	0
FOLR2	0	0.486485	0.238	0.04	0
UCP2	0	0.256983	0.55	0.265	0
SLCO2B1	0	0.763134	0.415	0.066	0
RPS3	0	-0.604262	0.968	0.967	0
ACER3	0	0.339988	0.429	0.112	0
PRCP	0	0.309756	0.417	0.137	0
CTSC	0	0.840264	0.723	0.464	0
RDX	0	0.320418	0.51	0.204	0
IL18	0	0.344093	0.414	0.118	0
TAGLN	0	0.375447	0.223	0.058	0
CD3E	0	-0.969841	0.158	0.404	0
CD3D	0	-1.13989	0.204	0.481	0
CD3G	0	-0.95556	0.15	0.381	0
RPS25	0	-0.552501	0.961	0.942	0
APLP2	0	0.675296	0.772	0.444	0
FRMD4A	0	0.292966	0.3	0.05	0
VIM	0	1.27879	0.862	0.745	0
MRC1	0	1.64624	0.493	0.118	0
PLXDC2	0	0.736301	0.495	0.117	0
MSRB2	0	0.260467	0.408	0.118	0
OTUD1	0	0.481666	0.464	0.159	0
SVIL	0	0.272988	0.318	0.111	0
MAP3K8	0	0.303077	0.577	0.28	0
NRP1	0	0.599039	0.402	0.078	0
RASSF4	0	0.349975	0.389	0.107	0
ALOX5	0	0.574143	0.443	0.108	0
NCOA4	0	0.333287	0.561	0.215	0
PSAP	0	1.67431	0.806	0.488	0
PLAU	0	0.578893	0.307	0.056	0
ZMIZ1	0	0.306095	0.439	0.126	0
PPIF	0	0.418448	0.47	0.181	0
PAPSS2	0	0.477108	0.395	0.097	0
LIPA	0	1.22939	0.523	0.161	0
IFIT3	0	0.26361	0.25	0.048	0
MYOF	0	0.337953	0.41	0.114	0
PDLIM1	0	0.554938	0.346	0.144	0
SCD	0	0.830218	0.409	0.087	0
GSTO1	0	0.922332	0.659	0.297	0
SHTN1	0	0.352597	0.44	0.107	0
PRDX3	0	0.338754	0.567	0.212	0
FUOM	0	0.293444	0.406	0.102	0
AC026369.3	0	0.271534	0.173	0.023	0
CD9	0	0.606212	0.613	0.312	0
TNFRSF1A	0	0.34631	0.49	0.159	0
PTMS	0	0.255285	0.596	0.299	0
CD4	0	0.344967	0.477	0.162	0
PTPN6	0	0.309491	0.474	0.173	0
CD163	0	1.47597	0.467	0.101	0
C3AR1	0	0.417578	0.375	0.074	0
M6PR	0	0.415209	0.634	0.292	0
A2M	0	0.7556	0.315	0.074	0
CD69	0	-1.14941	0.341	0.549	0
CLEC7A	0	0.650177	0.491	0.126	0
OLR1	0	1.0714	0.457	0.117	0
YBX3	0	0.588747	0.646	0.275	0
HEBP1	0	0.272799	0.385	0.091	0
EMP1	0	0.970223	0.473	0.141	0
PLBD1	0	0.655791	0.43	0.092	0
BCAT1	0	0.393948	0.337	0.071	0
BHLHE41	0	0.355333	0.274	0.05	0
FGD4	0	0.269478	0.404	0.141	0
SLC48A1	0	0.271663	0.193	0.041	0
TUBA1B	0	0.571052	0.808	0.596	0
TUBA1C	0	0.454552	0.612	0.293	0
ITGA5	0	0.315574	0.381	0.088	0
CD63	0	0.804486	0.906	0.729	0
MMP19	0	0.738384	0.357	0.061	0
RPS26	0	-0.669782	0.928	0.901	0
RPL41	0	-0.521227	0.993	0.99	0
MYL6	0	0.422469	0.958	0.9	0
LRP1	0	0.682209	0.488	0.103	0
OS9	0	0.315573	0.601	0.25	0
GNS	0	0.550269	0.558	0.18	0
IRAK3	0	0.270787	0.382	0.089	0
CPM	0	0.468148	0.459	0.16	0
LYZ	0	1.3219	0.659	0.303	0
AC020656.1	0	0.302658	0.28	0.09	0
ATP2B1-AS1	0	0.260793	0.438	0.171	0
BTG1	0	-0.825358	0.922	0.931	0
LTA4H	0	0.583033	0.506	0.203	0
DRAM1	0	0.268606	0.435	0.154	0
TXNRD1	0	0.316242	0.489	0.185	0
CORO1C	0	0.550052	0.491	0.11	0
ALDH2	0	1.24793	0.594	0.228	0
SDS	0	0.50042	0.184	0.03	0
P2RX4	0	0.27333	0.405	0.114	0
HCAR2	0	0.316626	0.24	0.044	0
RPL21	0	-0.503372	0.977	0.97	0
POMP	0	0.355705	0.777	0.504	0
KCTD12	0	0.765278	0.534	0.137	0
TNFSF13B	0	0.434385	0.422	0.112	0
RAB20	0	0.303313	0.374	0.088	0
LAMP1	0	0.874356	0.697	0.348	0
RNASE6	0	0.401076	0.355	0.078	0
TRAC	0	-0.939156	0.156	0.383	0
SLC7A7	0	0.539234	0.42	0.082	0
MMP14	0	0.341161	0.334	0.073	0
RPS29	0	-0.829296	0.965	0.959	0
PYGL	0	0.264625	0.315	0.051	0
LGALS3	0	1.47753	0.8	0.522	0
HIF1A	0	0.4205	0.609	0.325	0
ACTN1	0	0.641964	0.521	0.136	0
NPC2	0	0.600014	0.799	0.49	0
LGMN	0	1.0329	0.484	0.193	0
IFI27	0	1.36963	0.331	0.132	0
SERPINA1	0	1.17039	0.549	0.168	0
WARS	0	0.341163	0.467	0.155	0
TNFAIP2	0	0.694783	0.51	0.126	0
CYFIP1	0	0.690007	0.535	0.091	0
NOP10	0	0.40532	0.706	0.415	0
SPRED1	0	0.44633	0.432	0.115	0
RMDN3	0	0.350329	0.354	0.087	0
GCHFR	0	0.772816	0.45	0.202	0
SERF2	0	0.337945	0.955	0.897	0
C15orf48	0	0.774515	0.454	0.155	0
SQOR	0	0.359306	0.53	0.188	0
GLDN	0	0.288052	0.151	0.016	0
DMXL2	0	0.485659	0.444	0.101	0
AQP9	0	0.420367	0.325	0.065	0
ANXA2	0	1.14213	0.823	0.535	0
LACTB	0	0.46533	0.539	0.169	0
SPG21	0	0.251441	0.518	0.2	0
RPLP1	0	-0.481588	0.995	0.994	0
UACA	0	0.284004	0.204	0.029	0
PKM	0	0.830284	0.731	0.389	0
HEXA	0	0.538575	0.546	0.191	0
NPTN	0	0.265054	0.528	0.203	0
COX5A	0	0.271515	0.639	0.325	0
CTSH	0	0.611851	0.686	0.316	0
BCL2A1	0	0.604449	0.53	0.193	0
TLNRD1	0	0.267333	0.379	0.109	0
ABHD2	0	0.28177	0.486	0.193	0
ANPEP	0	0.553585	0.376	0.068	0
ARRDC4	0	0.315671	0.298	0.045	0
IL32	0	-1.25776	0.335	0.601	0
RPS15A	0	-0.724339	0.97	0.963	0
IGSF6	0	0.817266	0.476	0.116	0
NUPR1	0	0.889622	0.401	0.121	0
HSD3B7	0	0.261835	0.295	0.039	0
PYCARD	0	0.518004	0.581	0.247	0
ITGAM	0	0.394659	0.419	0.111	0
ITGAX	0	0.549546	0.43	0.119	0
CES1	0	0.90098	0.267	0.053	0
ATP6V0D1	0	0.513192	0.635	0.287	0
PLA2G15	0	0.25018	0.299	0.045	0
ZFHX3	0	0.28334	0.459	0.152	0
PSMD7	0	0.251669	0.578	0.254	0
HSBP1	0	0.361979	0.656	0.305	0
IRF8	0	0.280001	0.402	0.134	0
RPL13	0	-0.54948	0.99	0.988	0
SLC43A2	0	0.541777	0.477	0.133	0
ARRB2	0	0.287653	0.562	0.256	0
CXCL16	0	0.700441	0.589	0.209	0
VMO1	0	0.274958	0.221	0.05	0
ACADVL	0	0.300697	0.618	0.289	0
CD68	0	1.7518	0.595	0.181	0
CYB5D1	0	0.271573	0.387	0.132	0
RPL26	0	-0.477876	0.964	0.956	0
PMP22	0	0.766077	0.383	0.071	0
LGALS9	0	0.521549	0.506	0.141	0
RPL23A	0	-0.623079	0.964	0.953	0
ADAP2	0	0.522133	0.389	0.063	0
CCL2	0	1.48601	0.388	0.115	0
CCL5	0	-1.40105	0.29	0.584	0
CCL18	0	1.97411	0.424	0.152	0
RAB5C	0	0.479954	0.635	0.275	0
VAT1	0	0.473452	0.402	0.074	0
DUSP3	0	0.296205	0.395	0.092	0
GRN	0	1.65768	0.715	0.321	0
SCPEP1	0	0.537074	0.578	0.248	0
CLTC	0	0.374095	0.66	0.318	0
ACE	0	0.281542	0.245	0.035	0
PECAM1	0	0.544138	0.42	0.122	0
SLC16A6	0	0.258783	0.219	0.038	0
GRB2	0	0.484059	0.668	0.344	0
SYNGR2	0	0.39545	0.6	0.261	0
TIMP2	0	1.00667	0.599	0.184	0
LGALS3BP	0	0.456548	0.49	0.228	0
GAA	0	0.564409	0.469	0.117	0
ACTG1	0	0.439112	0.95	0.868	0
P4HB	0	0.565477	0.725	0.404	0
SLC16A3	0	0.451677	0.557	0.205	0
COLEC12	0	0.447184	0.358	0.102	0
EMILIN2	0	0.471693	0.462	0.11	0
EPB41L3	0	0.428636	0.397	0.081	0
RAB31	0	0.792412	0.556	0.141	0
TUBB6	0	0.421662	0.374	0.05	0
OSBPL1A	0	0.30134	0.345	0.062	0
DSC2	0	0.27616	0.314	0.058	0
TCF4	0	0.437742	0.259	0.079	0
CNDP2	0	0.444065	0.532	0.172	0
FKBP1A	0	0.486457	0.69	0.36	0
SIRPA	0	0.51736	0.433	0.074	0
SIGLEC1	0	0.298724	0.237	0.031	0
C20orf27	0	0.28814	0.337	0.081	0
PRNP	0	0.350231	0.601	0.281	0
GPCPD1	0	0.412339	0.588	0.269	0
THBD	0	0.917844	0.444	0.108	0
CST3	0	1.14542	0.813	0.476	0
ABHD12	0	0.274325	0.414	0.116	0
HCK	0	0.418605	0.402	0.081	0
SAMHD1	0	0.638295	0.581	0.237	0
RPN2	0	0.373206	0.653	0.321	0
TGM2	0	0.6277	0.352	0.063	0
MAFB	0	0.870711	0.523	0.157	0
CTSA	0	0.605599	0.56	0.224	0
PLTP	0	0.808586	0.269	0.046	0
CD40	0	0.303004	0.35	0.085	0
CEBPB	0	0.850735	0.746	0.445	0
SMIM25	0	0.545874	0.408	0.082	0
CTSZ	0	1.84239	0.741	0.375	0
RPS21	0	-0.578157	0.944	0.921	0
BSG	0	0.306062	0.646	0.338	0
CFD	0	1.01757	0.469	0.125	0
GPX4	0	0.5521	0.813	0.558	0
RPS15	0	-0.435677	0.973	0.96	0
OAZ1	0	0.452745	0.937	0.861	0
MFSD12	0	0.293115	0.416	0.102	0
MYDGF	0	0.396004	0.647	0.331	0
PLIN3	0	0.402287	0.489	0.137	0
MCOLN1	0	0.378906	0.415	0.096	0
PNPLA6	0	0.410133	0.395	0.089	0
STXBP2	0	0.547066	0.527	0.203	0
RETN	0	0.548497	0.204	0.038	0
MCEMP1	0	0.888736	0.29	0.064	0
RPS28	0	-0.466708	0.974	0.968	0
ICAM1	0	0.488506	0.588	0.274	0
ACP5	0	1.30133	0.495	0.187	0
DNASE2	0	0.401844	0.448	0.135	0
COLGALT1	0	0.40218	0.438	0.096	0
IFI30	0	0.474348	0.409	0.117	0
JUND	0	-0.72079	0.957	0.953	0
PEPD	0	0.392516	0.473	0.135	0
TYROBP	0	1.19965	0.641	0.305	0
CAPNS1	0	0.3043	0.647	0.313	0
SPINT2	0	0.317051	0.571	0.272	0
PLD3	0	0.941856	0.539	0.201	0
BLVRB	0	0.84104	0.603	0.241	0
AXL	0	0.331756	0.278	0.057	0
RPS19	0	-0.503505	0.982	0.974	0
PLAUR	0	1.06509	0.646	0.228	0
NECTIN2	0	0.273045	0.382	0.114	0
APOE	0	2.04873	0.521	0.25	0
APOC1	0	2.09864	0.535	0.232	0
VASP	0	0.463062	0.647	0.322	0
AP2S1	0	0.762334	0.665	0.296	0
C5AR1	0	0.973553	0.502	0.129	0
KDELR1	0	0.265526	0.549	0.23	0
RPL18	0	-0.437945	0.964	0.949	0
NUCB1	0	0.524075	0.609	0.26	0
FTL	0	2.18696	0.989	0.973	0
RPL13A	0	-0.504858	0.976	0.966	0
FCGRT	0	1.22055	0.708	0.304	0
ATF5	0	0.253631	0.33	0.091	0
FPR1	0	0.434318	0.387	0.08	0
FPR3	0	0.522354	0.349	0.057	0
OSCAR	0	0.363857	0.314	0.049	0
LILRB3	0	0.28221	0.359	0.093	0
LILRB5	0	0.323351	0.186	0.03	0
LILRB2	0	0.263769	0.306	0.069	0
LAIR1	0	0.533678	0.448	0.113	0
LILRB4	0	0.565271	0.352	0.065	0
RPL28	0	-0.474442	0.98	0.975	0
CHMP2A	0	0.277312	0.636	0.303	0
ADA2	0	0.32363	0.46	0.158	0
BID	0	0.302094	0.481	0.167	0
COMT	0	0.552234	0.626	0.256	0
CHCHD10	0	0.367042	0.611	0.292	0
AP1B1	0	0.357739	0.427	0.115	0
TCN2	0	0.319006	0.368	0.112	0
YWHAH	0	0.528956	0.596	0.264	0
HMOX1	0	2.10313	0.529	0.155	0
LGALS1	0	0.816413	0.771	0.561	0
TSPO	0	0.728585	0.811	0.584	0
KIAA0930	0	0.340171	0.387	0.089	0
PLXNB2	0	0.259311	0.431	0.162	0
TYMP	0	0.934347	0.707	0.376	0
APP	0	0.383843	0.464	0.204	0
IFNGR2	0	0.442158	0.504	0.137	0
RCAN1	0	0.451669	0.346	0.13	0
RUNX1	0	0.262149	0.612	0.292	0
ETS2	0	0.612281	0.622	0.261	0
ABCG1	0	0.450185	0.371	0.096	0
PDXK	0	0.553322	0.593	0.226	0
CSTB	0	1.474	0.836	0.596	0
PTTG1IP	0	0.404946	0.587	0.238	0
RBP4	8.71726e-308	0.361858	0.146	0.019	2.14253e-303
ATP2B1	4.64172e-307	0.341485	0.629	0.338	1.14084e-302
ITGB8	1.28512e-305	0.268878	0.192	0.044	3.15856e-301
CCL3	4.95038e-305	0.619874	0.463	0.226	1.21671e-300
CST7	2.41399e-301	-0.927757	0.202	0.393	5.93312e-297
S100A13	1.20924e-299	0.381823	0.382	0.162	2.97206e-295
RPS7	3.18784e-299	-0.459255	0.961	0.949	7.83507e-295
LITAF	6.30358e-296	0.391814	0.751	0.49	1.54929e-291
RPL11	5.67451e-295	-0.403013	0.981	0.974	1.39468e-290
TMBIM6	9.06423e-291	0.363835	0.869	0.67	2.22781e-286
TCF7L2	4.19599e-288	0.253284	0.349	0.144	1.03129e-283
CCL13	9.90838e-288	0.892964	0.182	0.042	2.43528e-283
GNG5	1.01711e-286	0.369953	0.805	0.541	2.49985e-282
CD84	1.49101e-286	0.261177	0.424	0.191	3.6646e-282
RND3	1.02413e-285	0.494918	0.232	0.074	2.5171e-281
SERPINF1	1.69329e-284	0.275266	0.184	0.042	4.16176e-280
SERPINE1	4.38906e-284	0.256837	0.144	0.022	1.07874e-279
CD96	1.53862e-283	-0.673973	0.147	0.325	3.78161e-279
RPL36	2.62133e-283	-0.436241	0.954	0.933	6.4427e-279
ARPC3	1.85478e-280	0.394856	0.875	0.717	4.55867e-276
EFHD2	6.1599e-280	0.27817	0.683	0.396	1.51398e-275
RPL3	1.9022e-278	-0.389283	0.975	0.961	4.67522e-274
FYN	2.62485e-276	-0.844139	0.268	0.432	6.45136e-272
DNAJA1	8.25649e-276	-0.70435	0.919	0.884	2.02928e-271
ATP5MC3	3.32841e-272	0.319319	0.733	0.462	8.18057e-268
SQSTM1	2.92693e-269	0.401862	0.789	0.535	7.1938e-265
G0S2	2.3116e-267	0.698583	0.335	0.146	5.68144e-263
RNASE1	2.33062e-267	0.956222	0.463	0.251	5.72821e-263
CLEC5A	1.00264e-266	0.325296	0.172	0.04	2.46429e-262
GZMH	6.60525e-266	-0.81713	0.112	0.278	1.62344e-261
RARRES1	2.8447e-265	0.421367	0.166	0.036	6.99171e-261
TPM4	8.39724e-262	0.376281	0.775	0.517	2.06387e-257
RPL18A	2.36866e-261	-0.425328	0.965	0.951	5.82169e-257
ACAP1	2.84844e-257	-0.789994	0.224	0.386	7.00089e-253
H3F3B	1.41615e-256	-0.440213	0.979	0.971	3.48062e-252
RPL19	1.45614e-256	-0.401484	0.975	0.966	3.57889e-252
PHLDA2	2.15398e-255	0.31035	0.347	0.152	5.29404e-251
XCL2	5.50701e-251	-0.968927	0.082	0.23	1.35351e-246
ACTR2	2.79218e-250	0.323875	0.807	0.566	6.86262e-246
TNFAIP6	4.93486e-249	0.292833	0.188	0.051	1.21289e-244
NFKBIA	8.71041e-245	0.611568	0.815	0.632	2.14085e-240
CYP1B1	5.50028e-244	0.515446	0.236	0.085	1.35186e-239
CD93	2.46948e-241	0.448889	0.209	0.067	6.06949e-237
SOCS3	7.89568e-241	0.350621	0.663	0.397	1.9406e-236
GSTP1	1.11859e-240	0.394701	0.817	0.576	2.74927e-236
NEAT1	1.41431e-238	0.368889	0.973	0.95	3.47608e-234
FLNA	2.38182e-236	0.322924	0.735	0.496	5.85405e-232
RPL9	4.95487e-236	-0.336496	0.978	0.962	1.21781e-231
RPL10A	4.38856e-232	-0.406561	0.942	0.911	1.07862e-227
HS3ST2	9.53522e-232	0.263144	0.106	0.013	2.34357e-227
CD164	4.22561e-229	0.260207	0.742	0.476	1.03857e-224
HOPX	7.23269e-227	-0.642575	0.286	0.459	1.77765e-222
PPP2R5C	2.35154e-226	-0.861699	0.629	0.628	5.77961e-222
CD300E	1.24046e-225	0.262826	0.191	0.058	3.04881e-221
NKG7	1.49141e-225	-1.10048	0.234	0.388	3.6656e-221
RPL29	1.30059e-224	-0.358399	0.959	0.94	3.19659e-220
GZMM	1.18739e-221	-0.650267	0.111	0.257	2.91836e-217
EREG	2.3444e-220	0.534555	0.367	0.179	5.76206e-216
HLA-DRB5	4.44415e-218	0.981529	0.496	0.336	1.09228e-213
GNAS	1.01361e-217	0.301565	0.887	0.724	2.49126e-213
SLC40A1	7.5709e-217	0.607721	0.256	0.107	1.86077e-212
ETS1	9.79684e-216	-0.753864	0.219	0.367	2.40787e-211
RPL37A	6.69903e-215	-0.339522	0.97	0.956	1.64649e-210
RPS6	2.69596e-212	-0.352235	0.971	0.955	6.62613e-208
LMNA	7.83487e-212	0.32749	0.783	0.58	1.92565e-207
CREM	5.41207e-211	-0.83973	0.708	0.703	1.33018e-206
CLEC2D	1.37574e-209	-0.76033	0.184	0.328	3.3813e-205
HSP90B1	5.05219e-209	0.370897	0.824	0.619	1.24173e-204
ITM2B	2.11095e-206	0.378535	0.928	0.817	5.1883e-202
RPS4X	8.17818e-205	-0.379058	0.97	0.958	2.01003e-200
TENT5C	9.2279e-203	-0.766254	0.284	0.408	2.26803e-198
EEF1D	1.87254e-201	-0.41645	0.894	0.814	4.60233e-197
SPOCK2	4.01426e-200	-0.661281	0.123	0.26	9.86624e-196
LCK	4.99778e-200	-0.606101	0.13	0.269	1.22835e-195
GZMB	5.0916e-200	-0.888067	0.144	0.291	1.25141e-195
SYTL3	1.1807e-199	-0.790187	0.206	0.341	2.90192e-195
CD7	2.07206e-198	-0.735315	0.16	0.302	5.09271e-194
LRRFIP1	9.27474e-198	0.310359	0.838	0.635	2.27954e-193
SELENOP	1.25649e-195	0.555452	0.318	0.155	3.08821e-191
GAPDH	8.06584e-195	0.487232	0.907	0.801	1.98242e-190
IFNG	6.28184e-193	-0.92907	0.087	0.212	1.54395e-188
CTSW	1.43835e-192	-0.793178	0.208	0.346	3.53517e-188
IKZF3	1.93833e-192	-0.585204	0.123	0.257	4.76403e-188
SPP1	2.71948e-189	1.98472	0.324	0.163	6.68395e-185
TOMM7	4.54601e-189	-0.455966	0.881	0.818	1.11732e-184
RUNX3	5.5261e-189	-0.82308	0.321	0.437	1.3582e-184
ITM2A	2.4905e-188	-0.608863	0.153	0.295	6.12116e-184
EIF1	2.49766e-188	-0.307473	0.983	0.978	6.13875e-184
RPL38	6.05707e-188	-0.451445	0.933	0.901	1.48871e-183
PSMA7	2.06652e-187	0.278199	0.831	0.642	5.0791e-183
LINC01871	2.06947e-186	-0.611764	0.074	0.191	5.08634e-182
EMP3	6.27025e-186	0.402572	0.74	0.556	1.5411e-181
PDIA3	4.44189e-185	0.256274	0.789	0.525	1.09173e-180
TMSB10	2.0863e-183	0.304345	0.99	0.983	5.12772e-179
RBM39	2.73499e-182	-0.488352	0.861	0.777	6.72206e-178
ATP6V0E1	3.74365e-182	0.251783	0.808	0.587	9.20114e-178
TPI1	4.36002e-181	0.266589	0.791	0.546	1.07161e-176
CLIC1	5.56923e-181	0.287405	0.881	0.723	1.36881e-176
CALR	9.67718e-181	0.408119	0.841	0.661	2.37846e-176
MMP9	1.23983e-179	0.297302	0.124	0.03	3.04725e-175
DDX5	3.57001e-179	-0.361505	0.957	0.932	8.77437e-175
EGFL7	6.6241e-179	0.291937	0.103	0.019	1.62807e-174
BCL11B	2.70432e-178	-0.598191	0.095	0.216	6.64668e-174
DBI	6.62328e-178	0.291863	0.792	0.564	1.62787e-173
RPS24	7.04158e-178	-0.285692	0.982	0.97	1.73068e-173
RPS10	1.54566e-176	-0.478441	0.868	0.795	3.79892e-172
CD48	3.10811e-176	-0.754381	0.418	0.495	7.63912e-172
TNFRSF12A	1.3668e-175	0.251894	0.289	0.136	3.35932e-171
KLRD1	6.94382e-173	-0.792246	0.111	0.237	1.70665e-168
SKAP1	1.30725e-171	-0.574054	0.117	0.239	3.21295e-167
ELOB	9.47507e-170	0.255649	0.81	0.599	2.32878e-165
CD247	1.58316e-167	-0.581151	0.113	0.237	3.89108e-163
RPL35	9.63452e-167	-0.359233	0.95	0.927	2.36797e-162
TRAT1	3.41876e-166	-0.522459	0.059	0.163	8.40262e-162
RASGRP1	6.41767e-166	-0.563292	0.153	0.279	1.57733e-161
PRF1	1.15163e-164	-0.685858	0.104	0.224	2.83048e-160
GPR171	2.55704e-164	-0.542966	0.064	0.168	6.28468e-160
CYBA	4.50693e-164	0.350726	0.868	0.795	1.10771e-159
KLRB1	2.42238e-162	-0.862621	0.097	0.213	5.95371e-158
HCST	4.16441e-162	-0.704289	0.638	0.633	1.02353e-157
TNFAIP3	1.24102e-161	-0.676542	0.715	0.714	3.05017e-157
AC058791.1	1.88038e-161	-0.914744	0.382	0.461	4.6216e-157
RPS23	2.04744e-161	-0.330018	0.977	0.963	5.0322e-157
GPR183	3.14851e-155	0.328442	0.366	0.201	7.73841e-151
CD8A	5.93607e-155	-0.600417	0.085	0.195	1.45897e-150
IGFBP4	1.50835e-151	0.351914	0.21	0.093	3.70722e-147
IGFBP2	3.63553e-149	0.410899	0.156	0.058	8.93541e-145
TUBA4A	5.03093e-147	-0.735788	0.3	0.401	1.2365e-142
STK17B	6.3584e-147	-0.718149	0.612	0.595	1.56277e-142
ITK	3.69611e-146	-0.500107	0.085	0.19	9.0843e-142
TAGLN2	7.34307e-146	0.277349	0.836	0.65	1.80478e-141
TMA7	7.68836e-146	-0.430875	0.874	0.798	1.88964e-141
MT-ND3	1.23531e-145	-0.276314	0.99	0.993	3.03615e-141
FCN1	2.25117e-144	0.282134	0.171	0.066	5.53293e-140
HSP90AB1	4.42632e-144	-0.444868	0.959	0.928	1.0879e-139
IL2RB	1.27933e-143	-0.486629	0.096	0.204	3.14434e-139
GNG2	1.39028e-142	-0.628112	0.197	0.308	3.41703e-138
CCND2	2.87925e-139	-0.655358	0.251	0.358	7.07662e-135
RSRP1	3.24633e-139	-0.564585	0.793	0.714	7.97884e-135
NCKAP1	1.88369e-138	0.26009	0.17	0.072	4.62973e-134
DDX3X	2.35254e-138	-0.490756	0.873	0.787	5.78207e-134
SYNE2	1.17533e-137	-0.531563	0.284	0.403	2.88873e-133
GZMK	1.68902e-137	-0.797834	0.064	0.158	4.15127e-133
RPL27A	3.49651e-134	-0.324912	0.952	0.932	8.59372e-130
RGS1	1.27064e-133	-0.757446	0.415	0.497	3.12299e-129
CD6	4.08317e-133	-0.474479	0.073	0.166	1.00356e-128
GPR174	1.39235e-130	-0.404783	0.046	0.128	3.42211e-126
CCL3L1	2.3545e-130	0.374723	0.233	0.114	5.78688e-126
SERPINB2	3.83923e-129	0.343506	0.105	0.03	9.43607e-125
XCL1	2.80232e-128	-0.761607	0.048	0.131	6.88755e-124
RPL6	3.63568e-128	-0.311213	0.954	0.922	8.93578e-124
STK4	6.52818e-126	-0.739485	0.635	0.59	1.6045e-121
SLC38A1	1.95199e-124	-0.593689	0.2	0.303	4.79759e-120
NNMT	2.05525e-123	0.387438	0.107	0.033	5.05138e-119
UBC	6.37921e-123	-0.315752	0.979	0.964	1.56788e-118
RPL7A	7.28317e-122	-0.271395	0.967	0.948	1.79006e-117
RPSA	1.52761e-120	-0.353133	0.923	0.872	3.75456e-116
PYHIN1	1.57495e-117	-0.492662	0.085	0.175	3.87092e-113
STAT4	4.61883e-116	-0.533988	0.13	0.225	1.13521e-111
CD8B	1.67558e-115	-0.408258	0.05	0.128	4.11824e-111
SCGB3A2	2.23208e-115	-0.399294	0.371	0.464	5.486e-111
HP	4.70816e-115	0.433169	0.146	0.059	1.15717e-110
DDX24	9.34477e-115	-0.629364	0.734	0.656	2.29676e-110
RPS20	1.62672e-114	-0.316443	0.948	0.918	3.99816e-110
SCGB3A1	9.41495e-112	-0.730947	0.616	0.612	2.31401e-107
RORA	1.21731e-111	-0.668136	0.252	0.338	2.9919e-107
RPL31	3.92057e-109	-0.400126	0.86	0.769	9.63599e-105
THEMIS	6.77157e-109	-0.369918	0.042	0.114	1.66432e-104
RNF125	2.62154e-108	-0.633765	0.149	0.239	6.44323e-104
CNOT6L	3.4242e-108	-0.729644	0.425	0.461	8.41599e-104
PDCD4	9.03029e-108	-0.727116	0.481	0.493	2.21947e-103
BTG2	5.24201e-107	-0.502527	0.746	0.697	1.28838e-102
RPS13	8.11206e-107	-0.276766	0.96	0.939	1.99378e-102
RHOH	1.20798e-106	-0.560791	0.17	0.263	2.96897e-102
HSP90AA1	1.65433e-105	-0.488118	0.984	0.975	4.06602e-101
RPS5	1.80731e-105	-0.302695	0.932	0.891	4.44201e-101
SH2D1A	3.79957e-105	-0.371134	0.062	0.14	9.33858e-101
HSPE1	5.38812e-105	-0.530868	0.848	0.765	1.32429e-100
RPL5	2.38766e-103	-0.272537	0.943	0.903	5.8684e-99
PTPN22	1.32437e-101	-0.772087	0.3	0.365	3.25504e-97
TIGIT	5.90926e-101	-0.443076	0.07	0.15	1.45238e-96
UBE2S	9.73537e-101	-0.694295	0.651	0.606	2.39276e-96
MT1G	9.82331e-100	0.344336	0.108	0.04	2.41437e-95
SAMD3	1.00571e-99	-0.305116	0.042	0.11	2.47184e-95
YPEL5	1.86792e-99	-0.653593	0.674	0.609	4.59098e-95
DNAJB6	1.53855e-98	-0.508459	0.818	0.725	3.78145e-94
RPS16	2.87046e-97	-0.261046	0.968	0.951	7.055e-93
RPS8	4.17357e-97	-0.271303	0.963	0.944	1.02578e-92
SCML4	5.26944e-97	-0.328335	0.041	0.106	1.29512e-92
SUB1	4.98653e-96	-0.38106	0.859	0.762	1.22559e-91
ICOS	6.01718e-96	-0.492589	0.078	0.156	1.4789e-91
LTB	1.08831e-94	-0.749244	0.201	0.282	2.67486e-90
FOSB	1.2723e-94	-0.401544	0.879	0.845	3.12707e-90
ISG20	1.73289e-94	-0.504864	0.281	0.367	4.25909e-90
CAMK4	4.92571e-93	-0.369391	0.051	0.119	1.21064e-88
AC044849.1	5.19758e-92	-0.528772	0.14	0.222	1.27746e-87
HSPA8	2.7043e-91	-0.406875	0.916	0.874	6.64663e-87
PTPN7	1.00137e-90	-0.595395	0.232	0.31	2.46118e-86
IGFBP7	1.2732e-90	0.683385	0.297	0.178	3.12926e-86
NR4A2	1.66341e-88	-0.432787	0.792	0.765	4.08833e-84
FUS	1.32213e-86	-0.405354	0.85	0.755	3.24953e-82
CCND1	1.92662e-86	0.257548	0.212	0.121	4.73524e-82
XIST	2.89052e-85	-0.397831	0.585	0.625	7.10431e-81
P2RY10	4.72271e-85	-0.360591	0.059	0.126	1.16075e-80
RARRES3	5.3892e-85	-0.619892	0.478	0.494	1.32456e-80
ID2	9.56964e-85	-0.597227	0.759	0.696	2.35203e-80
LBH	1.49161e-84	-0.47733	0.204	0.286	3.66609e-80
GNLY	5.13362e-84	-1.17625	0.156	0.237	1.26174e-79
SRSF3	1.94778e-83	-0.403667	0.844	0.734	4.78726e-79
DDIT4	1.73266e-81	-0.553594	0.492	0.518	4.25854e-77
BIRC3	3.26433e-80	-0.671616	0.483	0.499	8.02307e-76
JUNB	5.95478e-80	-0.397473	0.928	0.896	1.46357e-75
HMGB1	1.59169e-79	-0.251918	0.922	0.852	3.91206e-75
CD27	1.31492e-78	-0.328023	0.061	0.126	3.23181e-74
S100P	2.98702e-78	0.438507	0.105	0.044	7.3415e-74
BICDL1	1.11717e-77	-0.394487	0.085	0.155	2.74577e-73
CAV1	1.12237e-77	0.458421	0.137	0.068	2.75856e-73
TSPYL2	1.61188e-76	-0.644472	0.298	0.357	3.96169e-72
NCL	1.06343e-74	-0.417427	0.823	0.73	2.61369e-70
CTLA4	1.90049e-74	-0.431427	0.072	0.138	4.67102e-70
CD52	5.0125e-74	-0.403898	0.665	0.696	1.23197e-69
HNRNPH1	1.83635e-73	-0.44452	0.808	0.687	4.51339e-69
FAM133B	1.50116e-72	-0.510389	0.761	0.663	3.68955e-68
SH2D2A	1.87632e-72	-0.322224	0.064	0.127	4.61161e-68
ZAP70	6.37946e-72	-0.282604	0.051	0.109	1.56794e-67
DYNLL1	8.61073e-69	-0.415888	0.886	0.817	2.11635e-64
CORO1A	6.50679e-68	-0.570407	0.451	0.461	1.59924e-63
ELF1	5.34316e-66	-0.606195	0.738	0.623	1.31324e-61
DNAJB1	1.74649e-65	-0.494069	0.81	0.754	4.29251e-61
IFITM2	4.47305e-65	-0.535337	0.625	0.588	1.09939e-60
2024-09-01	8.68353e-65	-0.383452	0.101	0.164	2.13424e-60
TRAF3IP3	3.98799e-64	-0.376537	0.115	0.181	9.80168e-60
BRD2	6.59084e-64	-0.415491	0.78	0.681	1.6199e-59
ARGLU1	7.75805e-62	-0.468622	0.68	0.598	1.90677e-57
SELENOK	1.05155e-60	-0.508376	0.783	0.671	2.58449e-56
N4BP2L2	3.18403e-59	-0.437402	0.739	0.634	7.8257e-55
CMC1	1.58049e-58	-0.383359	0.371	0.228	3.88452e-54
STK17A	2.05501e-58	-0.654434	0.462	0.452	5.05081e-54
CDC42SE2	1.70785e-57	-0.617741	0.532	0.491	4.19756e-53
C4BPA	7.21951e-57	-0.452203	0.165	0.241	1.77441e-52
CALM1	8.83579e-57	-0.278696	0.943	0.911	2.17166e-52
CCDC88C	1.52858e-55	-0.393667	0.176	0.236	3.75694e-51
NAPSA	1.22965e-54	-0.388978	0.205	0.284	3.02224e-50
SAMSN1	1.60311e-54	-0.591774	0.574	0.533	3.94011e-50
MIAT	3.3748e-53	-0.328957	0.072	0.124	8.29459e-49
KLRF1	4.75549e-53	-0.515595	0.056	0.105	1.1688e-48
PLEKHA2	9.43018e-52	-0.256564	0.417	0.263	2.31775e-47
S100A16	5.7914e-51	0.256396	0.182	0.116	1.42341e-46
YWHAZ	1.0028e-49	-0.277757	0.875	0.792	2.46467e-45
C12orf57	1.90351e-49	-0.536176	0.506	0.48	4.67845e-45
DUSP2	3.06646e-49	-0.47994	0.604	0.59	7.53675e-45
KMT2E	3.12127e-49	-0.487511	0.696	0.595	7.67145e-45
TOPORS	8.89081e-49	-0.259566	0.411	0.262	2.18518e-44
ADIRF	1.10342e-48	0.292135	0.143	0.085	2.71199e-44
AC114760.2	1.40024e-48	-0.32163	0.074	0.123	3.44151e-44
EEF1B2	9.70834e-47	-0.258129	0.897	0.816	2.38611e-42
HCG18	8.87724e-46	-0.562835	0.34	0.361	2.18185e-41
C12orf75	1.01797e-45	-0.322862	0.194	0.253	2.50197e-41
RPL36AL	1.49194e-45	-0.288514	0.883	0.793	3.66689e-41
CRYBG1	4.03947e-45	-0.261217	0.353	0.226	9.9282e-41
FKBP5	4.19022e-45	-0.267486	0.409	0.263	1.02987e-40
CYTIP	1.12607e-44	-0.58876	0.482	0.456	2.76766e-40
EMB	1.21873e-44	-0.556803	0.344	0.364	2.9954e-40
ICAM3	1.28067e-44	-0.439718	0.24	0.285	3.14763e-40
PDE4D	2.3196e-44	-0.468391	0.23	0.276	5.7011e-40
TM4SF1	3.11707e-44	0.56606	0.241	0.173	7.66113e-40
DUSP4	5.29381e-43	-0.57971	0.323	0.365	1.30111e-38
SFPQ	1.78912e-41	-0.288084	0.843	0.727	4.3973e-37
AHSA1	9.17527e-41	-0.264145	0.519	0.337	2.2551e-36
COMMD6	1.52178e-40	-0.373386	0.79	0.666	3.74022e-36
SRSF2	2.54915e-40	-0.379895	0.805	0.676	6.26531e-36
HIPK1	8.96629e-40	-0.275761	0.476	0.311	2.20374e-35
GPBP1	1.11083e-39	-0.477506	0.702	0.586	2.7302e-35
ASXL2	1.30909e-39	-0.304246	0.345	0.224	3.21748e-35
SARAF	1.49422e-39	-0.330148	0.854	0.742	3.6725e-35
IER2	1.6098e-39	-0.337165	0.835	0.754	3.95658e-35
LEPROTL1	3.0305e-39	-0.655476	0.584	0.505	7.44836e-35
RNF19A	5.13404e-39	-0.654794	0.511	0.465	1.26184e-34
ATG12	1.15636e-37	-0.271523	0.479	0.315	2.84209e-33
TANK	2.88701e-37	-0.265525	0.561	0.37	7.0957e-33
HSPG2	4.69595e-37	0.267924	0.134	0.086	1.15417e-32
RAB8B	4.98373e-37	-0.308125	0.52	0.337	1.2249e-32
SNHG12	6.88756e-37	-0.252404	0.427	0.286	1.69282e-32
USP36	7.33951e-37	-0.265983	0.397	0.264	1.8039e-32
CMC2	1.0077e-36	-0.285292	0.424	0.277	2.47672e-32
SKP1	2.45316e-36	-0.266085	0.851	0.737	6.02939e-32
APOBEC3G	1.95978e-35	-0.604388	0.271	0.296	4.81675e-31
LIMD2	4.231e-35	-0.451113	0.261	0.293	1.03989e-30
ARL4C	1.91591e-34	-0.465521	0.568	0.545	4.70892e-30
ZC3HAV1	2.40675e-34	-0.535682	0.616	0.533	5.91532e-30
CDKN1B	2.78416e-34	-0.534922	0.378	0.377	6.8429e-30
TC2N	3.32391e-34	-0.293062	0.134	0.18	8.16949e-30
AKNA	6.01706e-34	-0.551537	0.304	0.322	1.47887e-29
FAM129A	1.37606e-33	-0.270101	0.459	0.311	3.38209e-29
SON	1.70434e-33	-0.264676	0.852	0.723	4.18894e-29
RNMT	1.81216e-33	-0.252897	0.535	0.359	4.45394e-29
PRRC2C	2.08175e-33	-0.272193	0.846	0.715	5.11653e-29
BIN2	2.85401e-33	-0.252887	0.321	0.212	7.01459e-29
EVL	4.74378e-33	-0.478223	0.49	0.469	1.16593e-28
CEBPZ	1.94574e-32	-0.257169	0.432	0.289	4.78225e-28
AC020916.1	5.58966e-32	-0.600488	0.536	0.481	1.37383e-27
LUC7L3	1.42978e-30	-0.461106	0.663	0.558	3.51411e-26
KRT18	2.2598e-30	0.432342	0.271	0.205	5.55414e-26
CYLD	3.60194e-30	-0.28443	0.488	0.326	8.85285e-26
H2AFZ	1.38799e-29	-0.345916	0.821	0.724	3.4114e-25
REL	1.43058e-29	-0.350395	0.794	0.69	3.51607e-25
CCL4	2.54966e-29	-0.900835	0.603	0.56	6.26655e-25
LAG3	2.72793e-29	-0.32639	0.098	0.136	6.70472e-25
SRSF5	3.64268e-29	-0.327617	0.816	0.682	8.95298e-25
SFTA2	2.25625e-28	-0.376347	0.184	0.233	5.54542e-24
SP100	2.30177e-28	-0.261176	0.569	0.382	5.65729e-24
FGFR1OP2	2.65053e-28	-0.285375	0.533	0.357	6.51447e-24
ITGA4	4.67553e-28	-0.399147	0.184	0.218	1.14915e-23
RAC2	8.34594e-28	-0.489673	0.502	0.455	2.05126e-23
NFATC2	1.02544e-27	-0.33498	0.122	0.159	2.52032e-23
CYFIP2	4.19481e-27	-0.390161	0.159	0.194	1.031e-22
MIER1	1.08735e-26	-0.263422	0.515	0.347	2.67248e-22
KRT8	1.29731e-26	0.497252	0.221	0.17	3.18854e-22
MATK	2.39019e-26	-0.303822	0.104	0.14	5.87462e-22
IDS	3.34196e-26	-0.531194	0.681	0.563	8.21386e-22
AC245297.3	3.42963e-26	-0.507204	0.319	0.324	8.42935e-22
TNFRSF18	5.97424e-26	-0.299005	0.093	0.13	1.46835e-21
PIGR	6.06902e-26	-0.468724	0.189	0.234	1.49164e-21
CCSER2	6.08031e-26	-0.259016	0.383	0.264	1.49442e-21
PDE7A	6.54046e-26	-0.508835	0.319	0.324	1.60752e-21
ARID4B	8.2509e-26	-0.45043	0.659	0.548	2.02791e-21
SYAP1	1.26787e-25	-0.267102	0.601	0.411	3.11617e-21
SAMD9	1.6544e-25	-0.268177	0.301	0.206	4.06619e-21
RBM33	1.97475e-25	-0.255654	0.383	0.264	4.85353e-21
FYB1	3.27375e-25	-0.479327	0.607	0.529	8.04622e-21
MECP2	4.68382e-25	-0.311957	0.457	0.312	1.15119e-20
HINT1	4.73719e-25	-0.259379	0.836	0.724	1.16431e-20
IL2RG	5.41447e-25	-0.555265	0.411	0.384	1.33077e-20
KRR1	1.29622e-24	-0.260165	0.399	0.276	3.18586e-20
GATA3	2.6884e-24	-0.351948	0.1	0.133	6.60755e-20
FMNL1	2.85146e-24	-0.272482	0.493	0.336	7.00832e-20
ANKRD12	3.84519e-24	-0.43505	0.77	0.635	9.45072e-20
IRF1	6.14594e-24	-0.397727	0.72	0.622	1.51055e-19
2024-09-07	1.25152e-23	-0.390466	0.769	0.629	3.07599e-19
TESC	2.16994e-23	-0.251782	0.183	0.223	5.33327e-19
C16orf89	2.59626e-23	-0.324895	0.145	0.186	6.38109e-19
SOD1	2.94356e-23	-0.357408	0.768	0.637	7.23468e-19
EIF4A2	6.15224e-23	-0.332302	0.774	0.642	1.5121e-18
THUMPD1	8.66537e-23	-0.275044	0.403	0.28	2.12978e-18
GLCCI1	1.19962e-22	-0.2936	0.122	0.155	2.94844e-18
LDLRAD4	1.50693e-22	-0.35652	0.36	0.251	3.70372e-18
CNOT2	5.36624e-22	-0.281925	0.493	0.342	1.31891e-17
CRTAM	5.76917e-22	-0.304405	0.15	0.101	1.41795e-17
OTULIN	6.72151e-22	-0.267738	0.299	0.209	1.65201e-17
SMAD7	1.21373e-21	-0.297891	0.298	0.208	2.98311e-17
HECA	2.7065e-21	-0.337881	0.384	0.266	6.65202e-17
CRIP1	6.15833e-21	-0.307368	0.411	0.288	1.51359e-16
DNAJB9	8.29995e-21	-0.263747	0.477	0.334	2.03996e-16
PRDM2	9.01274e-21	-0.303215	0.486	0.336	2.21515e-16
PDCL3	1.63819e-20	-0.36223	0.414	0.286	4.02634e-16
TGFB1	2.39687e-20	-0.2786	0.615	0.423	5.89103e-16
LYST	3.16766e-20	-0.259736	0.433	0.307	7.78547e-16
LAT	5.44519e-20	-0.353506	0.153	0.18	1.33832e-15
PRPF38B	6.2403e-20	-0.505741	0.63	0.521	1.53374e-15
IER5L	6.36371e-20	-0.259091	0.381	0.275	1.56407e-15
DDX17	9.04145e-20	-0.263782	0.813	0.659	2.22221e-15
SH3KBP1	1.44551e-19	-0.270924	0.454	0.319	3.55277e-15
MBP	1.63355e-19	-0.288691	0.569	0.394	4.01495e-15
NUTM2B-AS1	2.57668e-19	-0.257573	0.356	0.254	6.33296e-15
SPON2	2.75528e-19	-0.548803	0.096	0.126	6.77192e-15
TMF1	3.46393e-19	-0.283573	0.532	0.37	8.51365e-15
JMJD6	3.65407e-19	-0.311928	0.447	0.315	8.98097e-15
ZNF331	4.86252e-19	-0.455065	0.617	0.553	1.19511e-14
CCNT1	9.91913e-19	-0.259947	0.309	0.222	2.43792e-14
ITGA1	1.09128e-18	-0.267998	0.091	0.12	2.68215e-14
DDX18	1.11017e-18	-0.263927	0.623	0.432	2.72857e-14
RASAL3	1.83479e-18	-0.328575	0.14	0.167	4.50954e-14
SMARCA2	2.68997e-18	-0.281594	0.461	0.325	6.61141e-14
AKIRIN1	3.4172e-18	-0.318608	0.498	0.347	8.39879e-14
ZNF131	3.45748e-18	-0.258949	0.312	0.224	8.49779e-14
RBM8A	4.08777e-18	-0.322208	0.751	0.608	1.00469e-13
RBM38	4.97445e-18	-0.386841	0.166	0.19	1.22262e-13
ZNF430	6.6748e-18	-0.256813	0.263	0.188	1.64053e-13
OXNAD1	6.89343e-18	-0.303642	0.097	0.123	1.69427e-13
HSPD1	1.65636e-17	-0.498939	0.785	0.656	4.071e-13
TUT4	1.6851e-17	-0.256537	0.345	0.249	4.14163e-13
INTS6	1.78672e-17	-0.444316	0.664	0.564	4.39139e-13
MT1E	1.89743e-17	-0.338437	0.273	0.21	4.66349e-13
SYNRG	2.99864e-17	-0.306221	0.364	0.259	7.37005e-13
HSPH1	3.4994e-17	-0.406999	0.8	0.678	8.60083e-13
KRT7	5.78973e-17	0.611872	0.173	0.138	1.423e-12
FKBP11	1.30674e-16	-0.352324	0.195	0.216	3.2117e-12
RPL22L1	1.96654e-16	-0.260586	0.532	0.376	4.83336e-12
ATM	3.8112e-16	-0.3353	0.44	0.312	9.36718e-12
TBCC	4.20455e-16	-0.385621	0.191	0.209	1.03339e-11
CD226	7.34896e-16	-0.32852	0.107	0.131	1.80623e-11
ARID1B	1.00016e-15	-0.257353	0.577	0.407	2.45819e-11
ATP8A1	1.12732e-15	-0.250155	0.121	0.146	2.77073e-11
PIK3R1	3.4466e-15	-0.640404	0.434	0.388	8.47105e-11
ANP32E	5.00511e-15	-0.257535	0.445	0.32	1.23016e-10
TSTD1	5.60756e-15	-0.363277	0.432	0.401	1.37823e-10
ABHD17A	8.99761e-15	-0.377708	0.511	0.357	2.21143e-10
TSPAN1	9.75937e-15	0.262843	0.103	0.077	2.39866e-10
PIP4K2A	1.06443e-14	-0.364421	0.444	0.311	2.61615e-10
EML4	1.07148e-14	-0.266822	0.621	0.445	2.63348e-10
BTN3A2	1.36449e-14	-0.293071	0.338	0.247	3.35365e-10
GIMAP7	1.54991e-14	-0.337586	0.181	0.202	3.80937e-10
TSC22D2	1.60412e-14	-0.337358	0.483	0.344	3.9426e-10
GSPT1	3.62571e-14	-0.284611	0.629	0.44	8.91126e-10
CEMIP2	4.62578e-14	-0.504527	0.505	0.439	1.13692e-09
C6orf48	5.19822e-14	-0.26629	0.506	0.361	1.27762e-09
RIPOR2	6.58569e-14	-0.329485	0.165	0.185	1.61863e-09
RALGAPA1	1.12591e-13	-0.519994	0.425	0.383	2.76726e-09
PTGER4	2.81581e-13	-0.365702	0.402	0.29	6.92069e-09
IKZF1	3.17254e-13	-0.534968	0.383	0.346	7.79746e-09
NXT1	3.79642e-13	-0.293308	0.306	0.226	9.33085e-09
MYCBP2	5.04276e-13	-0.289685	0.564	0.399	1.23941e-08
NOP58	5.9111e-13	-0.323355	0.442	0.32	1.45283e-08
FOLR1	7.92193e-13	-0.355635	0.172	0.198	1.94705e-08
RPL36A	8.1025e-13	-0.419282	0.692	0.557	1.99143e-08
IDI1	1.40613e-12	-0.458361	0.577	0.479	3.45599e-08
SS18L2	1.43001e-12	-0.311931	0.341	0.25	3.51467e-08
RPL17	1.50424e-12	-0.328725	0.447	0.318	3.69713e-08
HSPA1B	1.71883e-12	-0.363422	0.772	0.681	4.22455e-08
MBNL1	2.16555e-12	-0.285548	0.787	0.641	5.3225e-08
RSL24D1	4.52499e-12	-0.296576	0.564	0.401	1.11215e-07
CASP8	9.71316e-12	-0.333374	0.3	0.222	2.3873e-07
CCNH	9.91584e-12	-0.353785	0.412	0.299	2.43712e-07
ARHGDIB	1.05458e-11	-0.263923	0.785	0.676	2.59195e-07
SPTAN1	1.24827e-11	-0.268515	0.494	0.359	3.06801e-07
SPTY2D1	1.25072e-11	-0.346792	0.473	0.339	3.07403e-07
ZNRD1	1.62783e-11	-0.291373	0.349	0.258	4.00088e-07
PRKCH	1.80099e-11	-0.433026	0.238	0.241	4.42648e-07
SLA	2.18597e-11	-0.394074	0.473	0.341	5.37268e-07
MZT2A	2.20326e-11	-0.283229	0.362	0.269	5.41518e-07
TFF3	3.10815e-11	0.266493	0.119	0.093	7.63921e-07
ARF6	5.2045e-11	-0.25133	0.68	0.487	1.27916e-06
GTF2B	6.56345e-11	-0.347831	0.493	0.355	1.61316e-06
GLS	6.65489e-11	-0.363685	0.673	0.542	1.63564e-06
TRA2B	8.78143e-11	-0.335544	0.759	0.599	2.1583e-06
NEU1	1.69936e-10	-0.351322	0.61	0.436	4.17668e-06
BCAS2	2.19591e-10	-0.376422	0.462	0.334	5.3971e-06
SMCHD1	2.20306e-10	-0.476499	0.544	0.453	5.41469e-06
PNISR	3.53198e-10	-0.40265	0.675	0.542	8.68089e-06
CHD2	4.14656e-10	-0.297623	0.554	0.396	1.01914e-05
GPR65	6.38532e-10	-0.574897	0.38	0.342	1.56938e-05
SLC9A3R1	6.50964e-10	-0.28547	0.312	0.236	1.59994e-05
ITM2C	6.57621e-10	-0.260074	0.151	0.169	1.6163e-05
BUB3	7.08005e-10	-0.358103	0.417	0.305	1.74013e-05
KRT19	1.35407e-09	0.745529	0.233	0.204	3.32803e-05
RGCC	2.38025e-09	-0.461823	0.713	0.619	5.85017e-05
SLC38A2	2.49117e-09	-0.280454	0.75	0.608	6.12281e-05
PTPN4	2.51846e-09	-0.310802	0.155	0.169	6.18988e-05
PRPF4B	2.6399e-09	-0.27577	0.597	0.424	6.48835e-05
PRDM1	2.82561e-09	-0.433766	0.245	0.246	6.94478e-05
ANKRD37	2.89053e-09	-0.417204	0.332	0.315	7.10433e-05
PAG1	3.11615e-09	-0.340794	0.423	0.314	7.65886e-05
VPS37B	3.22325e-09	-0.458841	0.439	0.389	7.9221e-05
AUTS2	3.4541e-09	-0.250616	0.122	0.139	8.48949e-05
PBXIP1	5.05524e-09	-0.345513	0.274	0.269	0.000124248
AC026979.2	5.09672e-09	-0.343086	0.122	0.136	0.000125267
PRMT9	5.83612e-09	-0.27868	0.277	0.214	0.00014344
HLA-F	6.01895e-09	-0.268983	0.621	0.447	0.000147934
ZBTB1	6.62218e-09	-0.323913	0.502	0.37	0.00016276
GLIPR1	6.76533e-09	-0.368704	0.567	0.407	0.000166278
DHX36	6.99691e-09	-0.47012	0.653	0.517	0.00017197
CELF2	7.3098e-09	-0.359601	0.647	0.524	0.00017966
IGKC	7.9832e-09	-0.303151	0.263	0.267	0.000196211
ARIH1	9.12711e-09	-0.299706	0.604	0.437	0.000224326
SAA1	1.18639e-08	0.623936	0.131	0.104	0.000291592
PER1	1.38193e-08	-0.267411	0.356	0.273	0.00033965
ANKRD28	1.82647e-08	-0.489189	0.562	0.412	0.000448909
PIK3IP1	1.97629e-08	-0.384187	0.222	0.224	0.000485732
VAMP2	3.48028e-08	-0.457008	0.529	0.438	0.000855383
TAF7	3.70189e-08	-0.296422	0.426	0.322	0.000909852
RBM25	4.80766e-08	-0.292697	0.766	0.603	0.00118163
CDC42SE1	6.9834e-08	-0.393942	0.558	0.402	0.00171638
TNRC6B	8.03275e-08	-0.400301	0.554	0.461	0.00197429
SRRM1	9.57737e-08	-0.304518	0.763	0.6	0.00235393
BPTF	1.05511e-07	-0.25536	0.633	0.459	0.00259324
EPB41	1.07681e-07	-0.260433	0.253	0.197	0.00264659
PSMB9	1.19151e-07	-0.274914	0.61	0.442	0.0029285
C9orf78	1.46689e-07	-0.377657	0.478	0.348	0.00360531
CDC14A	1.47165e-07	-0.291097	0.11	0.123	0.00361703
G3BP2	1.59007e-07	-0.468141	0.614	0.488	0.00390808
MRPS6	2.13818e-07	-0.336719	0.526	0.386	0.00525521
RNF139	2.40014e-07	-0.377777	0.411	0.307	0.00589907
ARHGAP9	2.95193e-07	-0.413611	0.209	0.209	0.00725526
ARAP2	4.5189e-07	-0.261524	0.301	0.236	0.0111066
TBC1D10C	4.89587e-07	-0.374353	0.211	0.21	0.0120331
LINC00513	7.37796e-07	-0.415107	0.225	0.222	0.0181335
RBMX	9.11065e-07	-0.289291	0.589	0.425	0.0223922
CCDC59	1.51058e-06	-0.392689	0.455	0.336	0.0371269
YTHDC1	2.77657e-06	-0.323495	0.531	0.389	0.0682424
CBLB	2.88123e-06	-0.485169	0.281	0.263	0.0708149
PNN	4.02162e-06	-0.423307	0.604	0.486	0.0988434
PSMA3-AS1	4.1626e-06	-0.313544	0.465	0.347	0.102308
CCL4L2	7.14559e-06	-0.479992	0.341	0.281	0.175624
KMT2A	7.83606e-06	-0.429456	0.476	0.402	0.192595
RAB27A	8.22881e-06	-0.383574	0.375	0.338	0.202248
SEMA4D	1.2743e-05	-0.412194	0.279	0.261	0.313198
H2AFX	1.33598e-05	-0.354683	0.421	0.319	0.328357
BATF	1.92748e-05	-0.442293	0.223	0.218	0.473737
ANKRD44	2.26015e-05	-0.425468	0.413	0.358	0.555499
CDK13	2.41723e-05	-0.363571	0.457	0.342	0.594107
HP1BP3	2.48339e-05	-0.261683	0.652	0.473	0.610367
ANKRD11	2.52363e-05	-0.26264	0.696	0.509	0.620258
CENPC	2.60939e-05	-0.310815	0.274	0.217	0.641337
TCF7	2.6131e-05	-0.34078	0.198	0.197	0.642247
RGS16	3.15027e-05	-0.270079	0.183	0.189	0.774273
STAT3	3.19251e-05	-0.317479	0.74	0.575	0.784655
ZFYVE28	5.46834e-05	-0.27909	0.131	0.138	1
WIPF1	6.08062e-05	-0.336204	0.57	0.413	1
AAK1	6.7583e-05	-0.381443	0.577	0.421	1
SLC7A5	8.7912e-05	-0.27281	0.312	0.252	1
GCC2	0.000114473	-0.296024	0.579	0.43	1
SNHG8	0.000130318	-0.304843	0.613	0.453	1
PDE4B	0.00015622	-0.395057	0.416	0.368	1
OGT	0.00016604	-0.301628	0.361	0.285	1
HIST1H4C	0.000170812	-0.264622	0.407	0.319	1
NSMCE3	0.000197922	-0.424121	0.259	0.242	1
HELB	0.000199718	-0.353312	0.177	0.176	1
KAT6B	0.000256139	-0.270834	0.283	0.228	1
JAK1	0.000276938	-0.380611	0.694	0.539	1
IL7R	0.000325032	-0.728906	0.452	0.391	1
HMGB2	0.000421498	-0.400352	0.429	0.373	1
AC004687.1	0.000426323	-0.433539	0.289	0.265	1
PSIP1	0.000480934	-0.308479	0.302	0.242	1
GOLGB1	0.000501479	-0.31074	0.665	0.497	1
CREBZF	0.000600373	-0.288869	0.281	0.228	1
TAF1D	0.000899894	-0.290365	0.603	0.448	1
SYNE1	0.000918627	-0.258266	0.248	0.241	1
SF1	0.00105018	-0.36947	0.648	0.503	1
MUC1	0.00121784	-0.278768	0.254	0.258	1
CLK1	0.00125917	-0.351919	0.674	0.53	1
PCSK7	0.00139531	-0.386577	0.466	0.354	1
TERF2IP	0.00231796	-0.367093	0.559	0.413	1
ARHGEF1	0.00235561	-0.402193	0.379	0.326	1
GBP5	0.00253739	-0.325418	0.23	0.222	1
PPM1K	0.00331875	-0.398752	0.227	0.214	1
FBXO32	0.00338597	-0.267369	0.147	0.148	1
PARP8	0.0036013	-0.430167	0.282	0.255	1
SC5D	0.00460783	-0.310652	0.249	0.205	1
TTC39C	0.00497794	-0.287454	0.199	0.166	1
GABPB1-AS1	0.00558618	-0.415182	0.355	0.285	1
DDX6	0.00562628	-0.33237	0.58	0.43	1
ODC1	0.00589252	-0.400574	0.454	0.35	1
TLE4	0.00609617	-0.359633	0.455	0.351	1
PRKX	0.00666376	-0.291686	0.216	0.18	1
GPS2	0.00678663	-0.279146	0.207	0.172	1
ATF7IP	0.00781816	-0.377152	0.365	0.289	1
SLC5A3	0.00858199	-0.312565	0.488	0.383	1
ATF4	0.0107695	-0.26993	0.752	0.584	1
H1FX	0.0125121	-0.400288	0.449	0.354	1
SOCS1	0.0130214	-0.438458	0.372	0.322	1
SLF1	0.0141576	-0.299112	0.13	0.13	1
POLR2A	0.0162969	-0.34861	0.574	0.429	1
FAM214A	0.0210448	-0.336025	0.246	0.229	1
ANAPC16	0.0221522	-0.343857	0.647	0.497	1
FNBP1	0.0246991	-0.449743	0.578	0.447	1
HSPA1A	0.0309394	-0.258537	0.903	0.814	1
NASP	0.0312166	-0.397292	0.576	0.456	1
CHORDC1	0.0329331	-0.506999	0.554	0.438	1
MTRNR2L8	0.0342634	-0.379649	0.775	0.634	1
SFTPA2	0.0351498	0.403589	0.111	0.1	1
JOSD1	0.0360709	-0.317241	0.582	0.442	1
NR3C1	0.0390676	-0.525963	0.63	0.484	1
RCAN3	0.0412134	-0.372051	0.234	0.195	1
C1orf56	0.0558292	-0.436613	0.283	0.254	1
OFD1	0.0570857	-0.268093	0.275	0.232	1
PSTPIP1	0.0629736	-0.27119	0.158	0.153	1
CREBRF	0.0697839	-0.364241	0.482	0.378	1
NOP53	0.0720682	-0.281777	0.664	0.496	1
2024-09-06	0.0780007	-0.455837	0.445	0.365	1
AC008105.3	0.0810516	-0.250437	0.169	0.147	1
SVIP	0.0814826	-0.302564	0.268	0.245	1
AC016831.7	0.095781	-0.415564	0.284	0.251	1
CKS2	0.103273	-0.428624	0.495	0.405	1
CD37	0.103873	-0.25265	0.577	0.455	1
ODF2L	0.106177	-0.373437	0.302	0.269	1
RHOF	0.107312	-0.275572	0.183	0.174	1
JMY	0.131883	-0.365275	0.33	0.291	1
ITGAL	0.134442	-0.405328	0.258	0.23	1
MPHOSPH8	0.152857	-0.35109	0.565	0.429	1
SNHG9	0.15476	-0.250077	0.231	0.2	1
FOSL2	0.165422	-0.374046	0.663	0.518	1
RSRC2	0.209187	-0.322143	0.682	0.52	1
ARID5B	0.210476	-0.393306	0.481	0.402	1
TAGAP	0.220109	-0.350984	0.314	0.264	1
CACYBP	0.250314	-0.43995	0.611	0.46	1
CLEC2B	0.281738	-0.555038	0.569	0.439	1
SP140	0.322589	-0.295399	0.184	0.16	1
TTC14	0.323572	-0.384676	0.377	0.317	1
PAXX	0.332308	-0.382549	0.421	0.346	1
CYTOR	0.378308	-0.338071	0.513	0.413	1
YPEL3	0.378472	-0.288049	0.335	0.283	1
PPP1R2	0.384731	-0.412731	0.592	0.447	1
ERO1B	0.396095	-0.306075	0.275	0.246	1
AC016831.5	0.416347	-0.442211	0.481	0.388	1
ATP2B4	0.417228	-0.33275	0.279	0.239	1
CKLF	0.41861	-0.345447	0.581	0.452	1
LINC00623	0.450991	-0.268341	0.164	0.146	1
PSME1	0.451055	-0.276909	0.745	0.572	1
HIST1H1C	0.478886	-0.259326	0.215	0.2	1
FAM177A1	0.505355	-0.440405	0.594	0.455	1
RNF213	0.523383	-0.333062	0.703	0.544	1
TNFSF9	0.537037	-0.314792	0.162	0.147	1
PPP1CB	0.544837	-0.275565	0.755	0.567	1
KANSL1	0.5502	-0.392101	0.472	0.378	1
TOB1	0.564065	-0.33234	0.546	0.425	1
BRAF	0.601564	-0.384582	0.409	0.34	1
SRSF11	0.651313	-0.276935	0.714	0.541	1
TNRC6C	0.65534	-0.267546	0.175	0.161	1
EPC1	0.715241	-0.393776	0.533	0.412	1
TRA2A	0.736909	-0.381997	0.556	0.426	1
AMD1	0.757986	-0.348975	0.645	0.494	1
PDE3B	0.785599	-0.325781	0.168	0.153	1
MXD4	0.795108	-0.368473	0.44	0.352	1
ARHGAP15	0.808171	-0.305368	0.198	0.178	1
RABGAP1L	0.906394	-0.326331	0.367	0.306	1
KIAA1551	0.95384	-0.399513	0.461	0.373	1
IFRD1	0.96292	-0.353049	0.559	0.44	1
NSD3	0.963789	-0.408534	0.543	0.418	1
NKTR	0.96564	-0.337359	0.53	0.418	1
SMAP2	0.968098	-0.427967	0.518	0.402	1
RSBN1	0.979047	-0.381267	0.346	0.29	1

## Sheet: table3
	p.value	HR	Low 95%CI	High 95%CI
LY86	0.0183208	0.843367	0.732064	0.971591
CD300LF	0.00705238	0.797124	0.675916	0.940068
HPGDS	0.00172437	0.751808	0.628965	0.898645
CD1C	0.00207653	0.81178	0.710873	0.927011
MRC1	0.0252199	0.893136	0.808971	0.986057
CD52	0.0115902	0.858902	0.763232	0.966564
MNDA	0.0229896	0.857438	0.750965	0.979006
LST1	0.0250227	0.849114	0.735939	0.979694
IGSF6	0.0101142	0.824226	0.711325	0.955047
CD37	0.0108327	0.823816	0.709719	0.956255
CYP27A1	0.004929	0.822886	0.718329	0.942661
ADH1B	0.00419944	0.867718	0.78739	0.95624
CD74	0.0109303	0.873421	0.786969	0.969371
CD1E	0.00258501	0.776403	0.658557	0.915336
CCL17	0.0248179	0.883841	0.793488	0.984481
MCEMP1	0.034572	0.883499	0.78762	0.991051
MS4A7	0.00721052	0.819625	0.70893	0.947605
C7	0.00722453	0.886609	0.812076	0.967982
FCER1A	0.0125696	0.870454	0.780597	0.970655
INMT	0.00126079	0.824223	0.732855	0.926983
TLR2	0.00153661	0.809099	0.709707	0.922411
FBP1	0.000710859	0.796068	0.697597	0.908438
CHRDL1	0.000727961	0.809294	0.715816	0.914979
S100B	0.0419733	0.892021	0.799008	0.995861
SUSD2	0.00199892	0.885788	0.820211	0.956608
CCL13	0.0328103	0.900417	0.817731	0.991464
CTSH	0.000326918	0.809723	0.721663	0.908529
CHIT1	0.0155712	0.892823	0.814462	0.978724
LRRK2	0.041782	0.89917	0.811709	0.996054
HSD17B6	0.0118176	0.869197	0.779329	0.969429
SFTPC	0.00576933	0.943878	0.905956	0.983388
PTGDS	0.00409447	0.861241	0.777737	0.953711
ATP13A4	0.00128103	0.839695	0.754985	0.93391
HLF	0.00156781	0.792714	0.686405	0.915487
MFAP4	0.00560769	0.871126	0.7901	0.960461
NPC2	0.000774038	0.812974	0.72053	0.917278
VEGFD	0.000304894	0.751549	0.643623	0.877572
GGTLC1	0.00069834	0.859782	0.787875	0.938253
CPA3	0.00328836	0.863833	0.783505	0.952396
CD207	0.0313266	0.90281	0.822568	0.990879
SFTPD	0.00158198	0.907611	0.854635	0.96387
RNASE1	0.00176859	0.861881	0.785201	0.946049
CD1A	0.0495863	0.898794	0.807986	0.999807
MGP	0.00150627	0.832908	0.743973	0.932475
PIGR	0.0264044	0.940225	0.890434	0.992801
ACKR1	0.0206671	0.876047	0.783155	0.979956
A2M	0.0275361	0.87306	0.773771	0.985091
CYP4B1	3.52693e-05	0.860571	0.80147	0.924031
TPSAB1	0.0236864	0.880621	0.788777	0.98316
ROS1	0.031174	0.895271	0.809569	0.990045
SLC34A2	0.000302552	0.881893	0.823771	0.944117
TPX2	4.55409e-05	1.25811	1.12664	1.40493
C16orf89	0.000487841	0.898496	0.846041	0.954204
AGER	0.00453506	0.892946	0.825788	0.965566
PEBP4	0.00760085	0.898345	0.830344	0.971914
TPSB2	0.0127508	0.878336	0.793096	0.972737
LAMP3	0.0347004	0.895361	0.808069	0.992083
MYBL2	0.00410085	1.14749	1.0446	1.26051
NAPSA	0.000154322	0.902101	0.855223	0.951549
CDC20	0.000554999	1.21785	1.08895	1.36202
CLDN18	0.0189984	0.917457	0.853733	0.985937
AQP4	0.00771402	0.89757	0.82898	0.971835
ABCA3	0.000655004	0.854905	0.781197	0.935568
DES	0.0260576	0.871399	0.771905	0.983718
ADGRF5	0.00052502	0.841765	0.763673	0.927842
CH25H	0.00495006	0.850707	0.759988	0.952256
UBE2C	0.00187123	1.16389	1.05772	1.2807
IRX2	0.000525442	0.851803	0.777971	0.932642
SFTA3	5.38079e-06	0.829994	0.765968	0.899372
SLC2A1	9.14175e-06	1.26948	1.14247	1.41061
DPP4	0.0334845	0.911873	0.837533	0.992812
NDNF	0.0041414	0.876204	0.800519	0.959046
TMPRSS2	0.000217153	0.820442	0.738746	0.911173
PLA2G1B	0.00953354	0.880846	0.800277	0.969526
SCGB3A1	0.00317454	0.930644	0.887249	0.976161
SFTPB	5.34976e-05	0.909387	0.868431	0.952275
LMO3	0.00362022	0.861171	0.778687	0.952393
SELENBP1	0.00145554	0.847024	0.76472	0.938186
CACNA2D2	0.00033261	0.847381	0.7741	0.9276
S100P	0.00656383	1.07329	1.01993	1.12945
DMBT1	0.0261636	0.926108	0.865523	0.990935
RHOV	1.244e-07	1.24836	1.1498	1.35535
SCGB1A1	0.0342604	0.954321	0.913893	0.996538
FOLR1	0.0245372	0.92416	0.862762	0.989927
C4BPA	0.000775044	0.893675	0.83698	0.954211
INHA	0.00749346	1.11457	1.02939	1.20679
HOPX	0.0117869	0.898386	0.826505	0.976517
SCGB3A2	0.0123611	0.941266	0.897671	0.986979
SERPIND1	0.00422472	0.856022	0.769539	0.952224
VSIG2	0.00468716	0.885789	0.814375	0.963466
FDCSP	0.00494047	0.879064	0.803502	0.961731
FAM83A	1.4794e-07	1.28826	1.17213	1.4159
SFTA2	0.0228359	0.924207	0.863563	0.98911
MS4A15	0.00961015	0.884164	0.805498	0.970512
CYP24A1	0.0166824	1.08691	1.01521	1.16366
CPS1	0.000728071	1.09478	1.03876	1.15383
FGA	0.0264131	1.0549	1.00628	1.10586
KRT6A	2.91344e-07	1.15376	1.09239	1.21858
TFF1	0.0207	1.05632	1.00841	1.10651
PGC	0.00963224	0.946318	0.9076	0.986687

## Sheet: GSE50081
Samples	Stage	Smoking	Age	N.Stage	T.Stage	M.Stage	Recurrence	Gender	OS	OS.time
GSM1213670	1A	Current	68.15	0	1	0	N	F	0	7.52
GSM1213671	1B	Current	69.15	0	2	0	N	M	0	7.32
GSM1213672	1A	Ex-smoker	82.36	0	1	0	N	F	0	6.84
GSM1213673	1B	Current	68	0	2	0	Y	M	1	1.91
GSM1213676	1B	Ex-smoker	71.43	0	2	0	Y	M	1	4.33
GSM1213677	1B	Never	44.21	0	2	0	N	F	0	6.22
GSM1213678	2B	Never	74.16	1	2	0	Y	F	1	4.08
GSM1213679	1A	Ex-smoker	66.46	0	1	0	N	M	0	6.31
GSM1213680	1B	Ex-smoker	59.01	0	2	0	N	F	0	5.99
GSM1213681	1B	Ex-smoker	70.56	0	2	0	N	F	0	5.32
GSM1213682	1A	Ex-smoker	72.96	0	1	0	N	F	0	5.56
GSM1213683	1B	Ex-smoker	79.28	0	2	0	N	M	0	5.02
GSM1213685	1A	Current	52.14	0	1	0	N	M	0	6.76
GSM1213686	1B	Ex-smoker	85.78	0	2	0	N	M	1	2.84
GSM1213687	1B	Current	76.93	0	2	0	N	M	0	6.46
GSM1213688	1A	Ex-smoker	73.23	0	1	0	N	M	0	5.76
GSM1213689	1A	Never	77.18	0	1	0	N	F	0	4.95
GSM1213690	2B	Ex-smoker	78.96	1	2	0	Y	F	0	5.12
GSM1213691	1B	Current	78.99	0	2	0	N	M	0	6.39
GSM1213692	1A	Never	55.39	0	1	0	N	F	1	5.74
GSM1213693	2B	Current	61.53	1	2	0	Y	F	1	1.1
GSM1213694	2A	Never	68.66	1	1	0	Y	F	0	6.69
GSM1213695	2B	Current	62.9	1	2	0	N	F	0	5.84
GSM1213696	1B	Ex-smoker	67.04	0	2	0	N	M	0	5.18
GSM1213697	1B	Current	79.71	0	2	0	N	M	0	6.37
GSM1213698	2B	Current	69.59	1	2	0	N	F	1	5.63
GSM1213699	1A	Never	61.13	0	1	0	Y	M	1	1.88
GSM1213700	1B	Never	73.93	0	2	0	Y	F	1	4.03
GSM1213702	2B	Current	55.75	0	3	0	N	M	1	2.93
GSM1213703	1B	Never	75.68	0	2	0	Y	F	1	5.96
GSM1213704	2B	Never	61.59	1	2	0	Y	M	0	5.54
GSM1213707	1B	Never	41.95	0	2	0	Y	F	0	5.41
GSM1213710	2B	Current	67.56	1	2	0	Y	M	0	0.33
GSM1213715	2B	Ex-smoker	72.97	1	2	0	Y	F	0	7.36
GSM1213716	1B	Ex-smoker	73.57	0	2	0	Y	M	1	4.37
GSM1213717	1B	Ex-smoker	63.41	0	2	0	Y	M	1	4.91
GSM1213720	1A	Ex-smoker	67.6	0	1	0	N	M	0	6.37
GSM1213722	1B	Current	68.87	0	2	0	Y	F	1	1.25
GSM1213723	2B	Ex-smoker	79.65	1	2	0	Y	M	1	2.61
GSM1213724	1A	Ex-smoker	76.91	0	1	0	N	M	0	6.28
GSM1213726	2B	Ex-smoker	83.65	1	2	0	N	F	0	6.56
GSM1213727	2A	Current	49.24	1	1	0	Y	M	1	5.79
GSM1213728	1A	Ex-smoker	75.89	0	1	0	N	M	0	5.39
GSM1213730	1B	Ex-smoker	65.26	0	2	0	Y	M	1	3.21
GSM1213733	1B	Current	78.13	0	2	0	Y	M	1	3.48
GSM1213734	2B	Ex-smoker	71.23	1	2	0	N	F	0	5.16
GSM1213735	1B	Ex-smoker	68.14	0	2	0	Y	F	0	6.06
GSM1213736	1B	Ex-smoker	54.09	0	2	0	Y	F	1	0.91
GSM1213737	1A	Never	64.19	0	1	0	N	F	0	2.95
GSM1213738	2A	Current	63.5	1	1	0	N	M	1	3.85
GSM1213739	1B	Ex-smoker	74.91	0	2	0	N	F	0	0.12
GSM1213740	1B	Never	85.91	0	2	0	N	F	0	5.84
GSM1213741	1B	Never	80.61	0	2	0	N	M	1	6.35
GSM1213742	2B	Ex-smoker	80.76	1	2	0	N	M	1	5.26
GSM1213743	1B	Never	40.16	0	2	0	N	F	0	5.03
GSM1213746	1B	Current	60.79	0	2	0	N	M	0	5.17
GSM1213747	2A	Ex-smoker	57.09	1	1	0	N	F	0	4.13
GSM1213749	1B	Never	78.26	0	2	0	Y	M	1	3.2
GSM1213750	2B	Current	50.12	1	2	0	Y	M	1	1.03
GSM1213751	1A	Ex-smoker	49.86	0	1	0	N	F	0	4.91
GSM1213752	1B	Ex-smoker	64.73	0	2	0	Y	M	1	0.97
GSM1213753	1B	Current	80.78	0	2	0	Y	F	1	3.09
GSM1213754	2B	Current	72.96	1	2	0	Y	M	1	2.02
GSM1213756	1A	Ex-smoker	60.85	0	1	0	N	M	0	5.27
GSM1213757	1B	Ex-smoker	69.77	0	2	0	Y	M	0	5.75
GSM1213758	1B	Ex-smoker	61.98	0	2	0	Y	M	0	5.51
GSM1213759	1B	Current	49.41	0	2	0	N	M	0	5.49
GSM1213760	1A	Ex-smoker	78.11	0	1	0	N	F	0	4.57
GSM1213761	1A	Current	63.1	0	1	0	N	F	0	4.93
GSM1213762	2B	Current	57.68	0	3	0	Y	F	1	0.86
GSM1213763	1B	Current	62.23	0	2	0	N	F	1	1.95
GSM1213764	1B	Never	63.54	0	2	0	N	F	0	7.75
GSM1213768	1B	Current	60.6	0	2	0	N	M	0	4.34
GSM1213769	1A	Ex-smoker	57.75	0	1	0	Y	F	0	5.29
GSM1213770	2B	Ex-smoker	68.59	1	2	0	N	M	1	2.11
GSM1213773	1B	Ex-smoker	69.43	0	2	0	N	F	1	4.79
GSM1213774	2B	Current	68.25	1	2	0	Y	M	1	3.01
GSM1213775	1A	Current	70.52	0	1	0	N	M	1	3.14
GSM1213777	1B	Ex-smoker	66.69	0	2	0	N	M	0	5.45
GSM1213779	1B	Current	73.02	0	2	0	N	F	0	3.11
GSM1213780	1A	Unable to determine	84.19	0	1	0	N	M	1	0.65
GSM1213781	2B	Ex-smoker	70.96	1	2	0	N	M	1	1.8
GSM1213782	1A	Ex-smoker	74.74	0	1	0	N	M	0	3.21
GSM1213783	1A	Ex-smoker	83.58	0	1	0	N	F	1	0.6
GSM1213784	1A	Ex-smoker	66.38	0	1	0	N	M	0	5.2
GSM1213785	1A	Unable to determine	73.63	0	1	0	Y	M	1	3.89
GSM1213787	1B	Never	71.22	0	2	0	Y	F	0	3.43
GSM1213788	2B	Ex-smoker	80.54	1	2	0	Y	M	1	1.49
GSM1213792	1B	Ex-smoker	79.62	0	2	0	N	F	1	2.92
GSM1213793	1B	Never	72.67	0	2	0	N	F	0	2.69
GSM1213794	1A	Never	56.71	0	1	0	N	F	0	4.99
GSM1213795	1A	Unable to determine	60.29	0	1	0	N	F	0	6.67
GSM1213797	1A	Current	70.91	0	1	0	N	M	0	5.84
GSM1213798	1B	Ex-smoker	75.03	0	2	0	U	M	0	10.88
GSM1213800	1A	Never	84.48	0	1	0	N	F	0	0.51
GSM1213801	2A	Ex-smoker	76.94	1	1	0	U	M	1	4.04
GSM1213803	1B	Current	73.69	0	2	0	N	M	0	1.54
GSM1213804	1B	Unable to determine	80.83	0	2	0	N	F	0	7.83
GSM1213805	1B	Ex-smoker	47.09	0	2	0	N	M	0	6.02
GSM1213806	1B	Current	69.03	0	2	0	N	M	0	1.71
GSM1213807	2B	Current	69.92	1	2	0	N	M	0	0.71
GSM1213808	1A	Never	48.8	0	1	0	N	F	0	5
GSM1213809	1A	Ex-smoker	78.58	0	1	0	N	F	0	1.27
GSM1213810	1B	Never	70.38	0	2	0	N	F	0	0.15
GSM1213811	2A	Ex-smoker	62.68	1	1	0	N	M	0	1.37
GSM1213812	2B	Ex-smoker	62.17	1	2	0	N	M	1	0.8
GSM1213814	1B	Ex-smoker	70.82	0	2	0	N	F	0	5.1
GSM1213816	2B	Unable to determine	70.56	1	2	0	N	M	0	0.09
GSM1213818	2B	Ex-smoker	84.95	1	2	0	N	F	0	3.38
GSM1213819	1B	Unable to determine	75.7	0	2	0	N	M	1	1.52
GSM1213820	1B	Unable to determine	67.62	0	2	0	N	F	1	1.91
GSM1213824	2B	Ex-smoker	70.73	1	2	0	N	F	1	1.59
GSM1213825	1A	Ex-smoker	64.13	0	1	0	N	F	0	7.38
GSM1213826	1B	Ex-smoker	71.7	0	2	0	N	M	1	0.57
GSM1213827	1A	Current	61.13	0	1	0	N	M	0	4.17
GSM1213831	2B	Unable to determine	76.71	1	2	0	N	M	0	5.13
GSM1213833	1B	Ex-smoker	68.95	0	2	0	Y	F	1	0.56
GSM1213834	1B	Unable to determine	68.32	0	2	0	N	F	0	2.71
GSM1213836	2A	Unable to determine	55.53	1	1	0	N	F	0	1.26
GSM1213837	1B	Current	74.09	0	2	0	N	F	1	7.61
GSM1213840	1A	Unable to determine	65.69	0	1	0	U	F	1	1.23
GSM1213844	1A	Unable to determine	70.62	0	1	0	N	M	0	4.54
GSM1213845	2B	Ex-smoker	71.84	1	2	0	Y	F	1	1.2
GSM1213846	1B	Current	75.58	0	2	0	N	M	1	0.31
GSM1213847	1A	Never	76.07	0	1	0	N	M	0	8.26
GSM1213848	2B	Ex-smoker	76.25	1	2	0	N	F	1	0.1
GSM1213849	1A	Current	60.08	0	1	0	N	F	0	4.16

## Sheet: GSE31210
Samples	Stage	OS.time	Gender	OS	age	smoking.status	type
GSM773540	II	437	female	1	55	Never-smoker	primary lung tumor
GSM773541	II	743	female	0	38	Ever-smoker	primary lung tumor
GSM773542	II	2601	male	0	30	Ever-smoker	primary lung tumor
GSM773543	II	1173	female	0	64	Never-smoker	primary lung tumor
GSM773544	II	2369	female	0	63	Never-smoker	primary lung tumor
GSM773545	II	1879	female	0	60	Never-smoker	primary lung tumor
GSM773546	II	606	female	0	68	Never-smoker	primary lung tumor
GSM773547	II	300	male	1	58	Ever-smoker	primary lung tumor
GSM773548	I	1919	female	0	63	Never-smoker	primary lung tumor
GSM773549	I	1835	female	0	56	Never-smoker	primary lung tumor
GSM773550	I	1828	female	0	34	Ever-smoker	primary lung tumor
GSM773551	II	1841	female	1	75	Never-smoker	primary lung tumor
GSM773552	II	639	male	1	60	Ever-smoker	primary lung tumor
GSM773553	I	1311	female	1	46	Never-smoker	primary lung tumor
GSM773554	I	1098	female	0	60	Never-smoker	primary lung tumor
GSM773555	I	1189	male	0	61	Ever-smoker	primary lung tumor
GSM773556	I	3863	male	0	63	Ever-smoker	primary lung tumor
GSM773557	II	1475	male	0	47	Ever-smoker	primary lung tumor
GSM773558	II	1856	male	0	59	Ever-smoker	primary lung tumor
GSM773559	II	3067	male	0	64	Ever-smoker	primary lung tumor
GSM773560	II	1142	male	0	60	Ever-smoker	primary lung tumor
GSM773561	I	1825	male	0	61	Never-smoker	primary lung tumor
GSM773562	I	1610	female	0	53	Never-smoker	primary lung tumor
GSM773563	I	2014	male	0	53	Ever-smoker	primary lung tumor
GSM773564	I	1826	male	0	53	Ever-smoker	primary lung tumor
GSM773565	I	2191	male	0	67	Never-smoker	primary lung tumor
GSM773566	I	3342	female	0	69	Never-smoker	primary lung tumor
GSM773567	I	1328	male	0	64	Ever-smoker	primary lung tumor
GSM773568	I	2925	female	0	69	Never-smoker	primary lung tumor
GSM773569	I	2880	female	0	50	Never-smoker	primary lung tumor
GSM773570	I	1724	female	0	70	Never-smoker	primary lung tumor
GSM773571	II	2765	male	0	57	Never-smoker	primary lung tumor
GSM773572	II	1529	male	0	58	Ever-smoker	primary lung tumor
GSM773573	II	221	male	1	69	Ever-smoker	primary lung tumor
GSM773574	II	546	male	1	61	Ever-smoker	primary lung tumor
GSM773575	II	346	male	1	68	Ever-smoker	primary lung tumor
GSM773576	II	853	female	1	64	Never-smoker	primary lung tumor
GSM773577	II	2661	female	1	69	Never-smoker	primary lung tumor
GSM773578	II	817	female	0	66	Never-smoker	primary lung tumor
GSM773579	II	425	male	1	68	Ever-smoker	primary lung tumor
GSM773580	II	1281	male	0	69	Ever-smoker	primary lung tumor
GSM773581	I	1044	male	0	64	Ever-smoker	primary lung tumor
GSM773582	I	565	male	0	64	Ever-smoker	primary lung tumor
GSM773583	I	1059	male	1	66	Ever-smoker	primary lung tumor
GSM773584	I	1625	male	1	64	Ever-smoker	primary lung tumor
GSM773585	I	1695	female	1	68	Never-smoker	primary lung tumor
GSM773586	I	2976	male	0	68	Ever-smoker	primary lung tumor
GSM773587	I	1143	male	1	63	Ever-smoker	primary lung tumor
GSM773588	I	1682	female	0	58	Never-smoker	primary lung tumor
GSM773589	I	1242	male	1	71	Ever-smoker	primary lung tumor
GSM773590	I	2252	female	0	52	Never-smoker	primary lung tumor
GSM773591	I	943	male	1	66	Ever-smoker	primary lung tumor
GSM773592	I	1346	female	1	66	Never-smoker	primary lung tumor
GSM773593	I	1482	female	1	47	Never-smoker	primary lung tumor
GSM773594	I	2386	male	0	64	Never-smoker	primary lung tumor
GSM773595	I	1560	male	0	54	Never-smoker	primary lung tumor
GSM773596	I	1001	female	1	67	Never-smoker	primary lung tumor
GSM773597	II	259	female	1	54	Never-smoker	primary lung tumor
GSM773598	II	2289	male	0	65	Ever-smoker	primary lung tumor
GSM773599	II	1916	female	0	49	Ever-smoker	primary lung tumor
GSM773600	II	2048	male	0	62	Ever-smoker	primary lung tumor
GSM773601	II	1475	male	0	61	Ever-smoker	primary lung tumor
GSM773602	II	1539	male	0	57	Ever-smoker	primary lung tumor
GSM773603	II	636	male	0	60	Ever-smoker	primary lung tumor
GSM773604	II	1275	male	0	46	Ever-smoker	primary lung tumor
GSM773605	II	2005	male	0	52	Ever-smoker	primary lung tumor
GSM773606	II	1965	female	0	54	Never-smoker	primary lung tumor
GSM773607	I	2425	female	0	58	Never-smoker	primary lung tumor
GSM773608	I	1566	female	0	64	Never-smoker	primary lung tumor
GSM773609	I	990	female	0	65	Never-smoker	primary lung tumor
GSM773610	I	729	male	0	52	Ever-smoker	primary lung tumor
GSM773611	I	2354	male	0	61	Never-smoker	primary lung tumor
GSM773612	I	818	male	0	61	Ever-smoker	primary lung tumor
GSM773613	I	2009	female	0	62	Ever-smoker	primary lung tumor
GSM773614	I	2549	female	0	47	Ever-smoker	primary lung tumor
GSM773615	I	3411	male	0	64	Ever-smoker	primary lung tumor
GSM773616	I	1806	male	0	50	Ever-smoker	primary lung tumor
GSM773617	I	1937	female	0	66	Never-smoker	primary lung tumor
GSM773618	I	1520	male	0	56	Never-smoker	primary lung tumor
GSM773619	I	1375	male	0	76	Ever-smoker	primary lung tumor
GSM773620	I	1756	female	0	56	Never-smoker	primary lung tumor
GSM773621	I	1597	male	0	53	Ever-smoker	primary lung tumor
GSM773622	I	1714	male	0	57	Never-smoker	primary lung tumor
GSM773623	I	1637	female	0	61	Never-smoker	primary lung tumor
GSM773624	I	1653	female	0	66	Never-smoker	primary lung tumor
GSM773625	I	1196	male	0	66	Ever-smoker	primary lung tumor
GSM773626	I	1702	male	0	57	Never-smoker	primary lung tumor
GSM773627	I	2050	female	0	61	Never-smoker	primary lung tumor
GSM773628	I	1256	male	0	63	Ever-smoker	primary lung tumor
GSM773629	I	818	male	0	60	Ever-smoker	primary lung tumor
GSM773630	I	1154	male	0	59	Ever-smoker	primary lung tumor
GSM773631	I	3058	female	0	55	Never-smoker	primary lung tumor
GSM773632	I	1941	male	0	52	Ever-smoker	primary lung tumor
GSM773633	I	1596	female	0	68	Never-smoker	primary lung tumor
GSM773634	I	2450	male	0	55	Ever-smoker	primary lung tumor
GSM773635	I	1881	female	0	64	Never-smoker	primary lung tumor
GSM773636	I	1637	male	0	51	Ever-smoker	primary lung tumor
GSM773637	I	2034	female	0	55	Never-smoker	primary lung tumor
GSM773638	I	2134	female	0	65	Never-smoker	primary lung tumor
GSM773639	II	779	female	1	60	Never-smoker	primary lung tumor
GSM773640	II	540	male	1	58	Ever-smoker	primary lung tumor
GSM773641	II	1317	male	0	68	Ever-smoker	primary lung tumor
GSM773642	II	1980	female	0	65	Never-smoker	primary lung tumor
GSM773643	II	702	male	1	66	Ever-smoker	primary lung tumor
GSM773644	II	564	male	1	66	Ever-smoker	primary lung tumor
GSM773645	II	788	male	1	62	Ever-smoker	primary lung tumor
GSM773646	II	1463	female	0	58	Ever-smoker	primary lung tumor
GSM773647	II	1345	male	1	49	Ever-smoker	primary lung tumor
GSM773648	II	832	male	0	61	Ever-smoker	primary lung tumor
GSM773649	II	2687	female	0	59	Never-smoker	primary lung tumor
GSM773650	II	1122	female	1	53	Never-smoker	primary lung tumor
GSM773651	II	2668	male	0	64	Ever-smoker	primary lung tumor
GSM773652	I	1936	female	0	67	Never-smoker	primary lung tumor
GSM773653	I	871	male	0	69	Ever-smoker	primary lung tumor
GSM773654	I	2671	female	0	61	Never-smoker	primary lung tumor
GSM773655	I	1482	female	0	64	Ever-smoker	primary lung tumor
GSM773656	I	1128	female	0	53	Never-smoker	primary lung tumor
GSM773657	I	1042	female	1	71	Never-smoker	primary lung tumor
GSM773658	I	1229	male	1	52	Never-smoker	primary lung tumor
GSM773659	I	2263	female	1	52	Never-smoker	primary lung tumor
GSM773660	I	1770	female	0	54	Never-smoker	primary lung tumor
GSM773661	I	1433	male	1	49	Ever-smoker	primary lung tumor
GSM773662	I	1823	female	0	68	Never-smoker	primary lung tumor
GSM773663	I	1988	female	0	62	Never-smoker	primary lung tumor
GSM773664	I	1434	female	0	63	Ever-smoker	primary lung tumor
GSM773665	I	630	male	1	63	Ever-smoker	primary lung tumor
GSM773666	I	1537	female	0	62	Never-smoker	primary lung tumor
GSM773667	I	1429	female	1	57	Ever-smoker	primary lung tumor
GSM773668	I	1038	female	1	39	Ever-smoker	primary lung tumor
GSM773669	II	2486	female	0	55	Never-smoker	primary lung tumor
GSM773670	II	740	male	0	47	Ever-smoker	primary lung tumor
GSM773671	II	1042	female	0	64	Never-smoker	primary lung tumor
GSM773672	II	1267	female	0	60	Ever-smoker	primary lung tumor
GSM773673	II	1017	female	0	48	Never-smoker	primary lung tumor
GSM773674	II	1041	male	0	60	Ever-smoker	primary lung tumor
GSM773675	II	1859	male	0	52	Ever-smoker	primary lung tumor
GSM773676	II	1717	female	0	48	Never-smoker	primary lung tumor
GSM773677	II	1494	female	0	60	Never-smoker	primary lung tumor
GSM773678	II	754	male	0	49	Ever-smoker	primary lung tumor
GSM773679	II	2364	male	0	63	Ever-smoker	primary lung tumor
GSM773680	I	1733	male	0	68	Ever-smoker	primary lung tumor
GSM773681	I	1941	female	0	58	Never-smoker	primary lung tumor
GSM773682	I	774	male	0	68	Ever-smoker	primary lung tumor
GSM773683	I	2913	female	0	64	Never-smoker	primary lung tumor
GSM773684	I	1803	male	0	58	Ever-smoker	primary lung tumor
GSM773685	I	1912	male	0	62	Ever-smoker	primary lung tumor
GSM773686	I	1481	female	0	66	Never-smoker	primary lung tumor
GSM773687	I	1231	female	0	68	Ever-smoker	primary lung tumor
GSM773688	I	1964	male	0	68	Never-smoker	primary lung tumor
GSM773689	I	3352	male	0	72	Ever-smoker	primary lung tumor
GSM773690	I	2158	male	0	62	Ever-smoker	primary lung tumor
GSM773691	I	3466	female	0	67	Never-smoker	primary lung tumor
GSM773692	I	3263	male	0	52	Never-smoker	primary lung tumor
GSM773693	I	1823	female	0	67	Never-smoker	primary lung tumor
GSM773694	I	1856	female	0	59	Never-smoker	primary lung tumor
GSM773695	I	2449	female	0	70	Never-smoker	primary lung tumor
GSM773696	I	1859	male	0	59	Ever-smoker	primary lung tumor
GSM773697	I	1998	male	0	56	Ever-smoker	primary lung tumor
GSM773698	I	1852	female	0	69	Ever-smoker	primary lung tumor
GSM773699	I	1894	female	0	61	Ever-smoker	primary lung tumor
GSM773700	I	1861	female	0	54	Never-smoker	primary lung tumor
GSM773701	I	1669	female	0	64	Never-smoker	primary lung tumor
GSM773702	I	3189	female	0	45	Never-smoker	primary lung tumor
GSM773703	I	1822	female	0	55	Never-smoker	primary lung tumor
GSM773704	I	1809	female	0	61	Never-smoker	primary lung tumor
GSM773705	I	2552	female	0	65	Never-smoker	primary lung tumor
GSM773706	I	2968	male	0	65	Never-smoker	primary lung tumor
GSM773707	I	3066	male	0	47	Ever-smoker	primary lung tumor
GSM773708	I	1412	female	0	60	Never-smoker	primary lung tumor
GSM773709	I	1317	male	0	55	Ever-smoker	primary lung tumor
GSM773710	I	1180	female	0	61	Never-smoker	primary lung tumor
GSM773711	I	1688	male	0	67	Ever-smoker	primary lung tumor
GSM773712	I	1417	male	0	69	Ever-smoker	primary lung tumor
GSM773713	I	1426	female	0	65	Never-smoker	primary lung tumor
GSM773714	I	1674	male	0	65	Ever-smoker	primary lung tumor
GSM773715	I	1848	female	0	56	Never-smoker	primary lung tumor
GSM773716	I	1856	female	0	65	Ever-smoker	primary lung tumor
GSM773717	I	1780	female	0	56	Never-smoker	primary lung tumor
GSM773718	I	2084	male	0	59	Never-smoker	primary lung tumor
GSM773719	I	1879	male	0	56	Ever-smoker	primary lung tumor
GSM773720	I	1114	female	0	63	Ever-smoker	primary lung tumor
GSM773721	I	2806	male	0	49	Ever-smoker	primary lung tumor
GSM773722	I	1663	female	0	58	Never-smoker	primary lung tumor
GSM773723	I	1726	male	0	62	Ever-smoker	primary lung tumor
GSM773724	I	1629	female	0	68	Never-smoker	primary lung tumor
GSM773725	I	2179	female	0	66	Never-smoker	primary lung tumor
GSM773726	I	1917	female	0	57	Ever-smoker	primary lung tumor
GSM773727	I	1446	female	0	57	Never-smoker	primary lung tumor
GSM773728	I	1162	female	0	52	Ever-smoker	primary lung tumor
GSM773729	I	1231	female	0	65	Never-smoker	primary lung tumor
GSM773730	I	941	male	0	65	Ever-smoker	primary lung tumor
GSM773731	I	1623	female	0	50	Never-smoker	primary lung tumor
GSM773732	I	1855	female	0	53	Never-smoker	primary lung tumor
GSM773733	I	1404	female	0	53	Never-smoker	primary lung tumor
GSM773734	I	2221	female	0	66	Ever-smoker	primary lung tumor
GSM773735	I	849	female	0	62	Never-smoker	primary lung tumor
GSM773736	I	831	female	0	66	Never-smoker	primary lung tumor
GSM773737	I	3219	male	0	35	Ever-smoker	primary lung tumor
GSM773738	I	2585	female	0	59	Never-smoker	primary lung tumor
GSM773739	I	2442	female	0	67	Never-smoker	primary lung tumor
GSM773740	I	1910	female	0	56	Ever-smoker	primary lung tumor
GSM773741	I	1834	female	0	62	Never-smoker	primary lung tumor
GSM773742	I	2918	female	0	46	Never-smoker	primary lung tumor
GSM773743	I	2285	female	0	67	Never-smoker	primary lung tumor
GSM773744	I	2149	male	0	62	Ever-smoker	primary lung tumor
GSM773745	I	2561	male	0	63	Ever-smoker	primary lung tumor
GSM773746	I	1947	female	0	52	Ever-smoker	primary lung tumor
GSM773747	I	1841	female	0	60	Never-smoker	primary lung tumor
GSM773748	I	1971	female	0	47	Never-smoker	primary lung tumor
GSM773749	I	2409	male	0	56	Ever-smoker	primary lung tumor
GSM773750	I	1624	female	0	56	Never-smoker	primary lung tumor
GSM773751	I	2430	female	0	63	Ever-smoker	primary lung tumor
GSM773752	I	1856	male	0	59	Ever-smoker	primary lung tumor
GSM773753	I	1516	female	0	62	Never-smoker	primary lung tumor
GSM773754	I	1819	male	0	50	Ever-smoker	primary lung tumor
GSM773755	I	2413	male	0	55	Never-smoker	primary lung tumor
GSM773756	I	1849	female	0	54	Ever-smoker	primary lung tumor
GSM773757	I	2181	male	0	65	Never-smoker	primary lung tumor
GSM773758	I	2168	male	0	66	Ever-smoker	primary lung tumor
GSM773759	I	2154	female	0	62	Never-smoker	primary lung tumor
GSM773760	I	2073	female	0	64	Never-smoker	primary lung tumor
GSM773761	I	1994	female	0	64	Never-smoker	primary lung tumor
GSM773762	I	2137	male	0	61	Never-smoker	primary lung tumor
GSM773763	I	1998	female	0	58	Never-smoker	primary lung tumor
GSM773764	I	1908	male	0	49	Ever-smoker	primary lung tumor
GSM773765	I	1660	male	0	58	Ever-smoker	primary lung tumor
